# Supplementary material for: Genome-Wide Epistatic Interaction Networks Affecting Feed Efficiency in Duroc and Landrace Pigs
Source: Front Genet. 2020 Feb 28;11:121. doi: 10.3389/fgene.2020.00121 (PMC7058701; doi:10.3389/fgene.2020.00121)
Supplement: Supplementary file 1 [file Table_1.xlsx]

## Sheet: Duroc
Supplementary Table 1: List of SNPs identified in the significant modules and their connectivity score for each breed and low and high feed efficient groups. Spreadsheet tabs are divided into different breeds and low/high feed efficient groups from each breed.
MEpink	Connectivity		MEblue	Connectivity		MEred	Connectivity
M1GA0000623	9.41974		ALGA0000641			INRA0000573	4.83344
WU_10.2_1_16865808	3.33087		WU_10.2_1_8593416	8.97565		ALGA0001032	5.30068
H3GA0000945	3.36225		WU_10.2_1_14604975	7.4727		WU_10.2_1_16335323	4.78589
WU_10.2_1_19533398	1.8786		ASGA0001168	2.16416		MARC0043586	1.3059
WU_10.2_1_19638474	3.23431		WU_10.2_1_16809509	6.59886		WU_10.2_1_20223051	6.31534
MARC0030993	4.43187		ALGA0120068	12.8648		ALGA0108048	6.73439
ALGA0001514	4.19251		WU_10.2_1_16906504	6.77535		H3GA0001067	6.6718
H3GA0001491	2.60366		H3GA0000916	9.74263		WU_10.2_1_29464181
MARC0072323	2.2471		WU_10.2_1_18040739	7.05603		DIAS0002980	6.00167
INRA0002644	4.06418		MARC0028295	7.9005		ALGA0108388	4.40587
ASGA0003636	6.86794		H3GA0000965	6.046		INRA0001732	1.96768
H3GA0002152	6.86794		WU_10.2_1_18527521	7.49925		MARC0006447	4.80589
ALGA0004762	6.24038		ALGA0001485	6.57098		ASGA0083328	2.10094
ALGA0005004	4.16355		ASGA0001519	3.57359		MARC0066474	2.88795
ALGA0005548	5.37376		H3GA0001089	3.96805		ALGA0009127	3.12178
WU_10.2_1_289321533	5.52217		ALGA0001597	3.93679		WU_10.2_1_302136903	2.0098
ALGA0010101	8.03864		DRGA0000223	7.29844		H3GA0005037	3.16781
ALGA0010606	4.46797		H3GA0001101	7.32072		H3GA0055500	2.95291
ASGA0082996	10.6654		WU_10.2_1_23980647	7.62785		ASGA0008026	6.28157
MARC0039651	1.91826		WU_10.2_1_24537768	9.0266		WU_10.2_1_308225184	2.01845
WU_10.2_1_307000519	1.6923		DRGA0000248	13.8301		2_14573944
WU_10.2_1_308672209			MARC0032578	8.24308		WU_10.2_2_15850322	3.17261
ALGA0012414	5.66165		ASGA0001642	13.9317		ALGA0012914	3.16441
WU_10.2_2_22206988	7.90712		DRGA0000252	6.66927		ASGA0099025	5.7365
ALGA0102645	4.52063		ALGA0001735	13.8301		ALGA0104414	5.7365
DRGA0017490	5.7121		DRGA0000265	8.87362		MARC0067253	3.67791
ALGA0015900	4.07053		ALGA0001738	13.8301		H3GA0007526	4.9285
WU_10.2_2_135607002	3.87266		ALGA0001746	6.94767		MARC0059849	6.71207
3_15588826			INRA0001161	7.50983		DRGA0003463	6.71207
M1GA0026748			DRGA0000276	13.8301		WU_10.2_3_4365368	6.32214
MARC0025862	4.24554		H3GA0001138	7.11927		WU_10.2_3_4431276	3.85254
ALGA0103724	4.24554		ALGA0001758	7.50983		ASGA0085159	3.35814
ALGA0111212	8.3095		INRA0001167	13.8301		H3GA0056202	2.10754
INRA0010988	8.32067		M1GA0000866	7.50983		3_11552126
ALGA0019935	6.7656		DRGA0000284	13.8301		ASGA0099267	2.11012
H3GA0010034	3.19615		DRGA0000286	7.50983		ALGA0017946
MARC0027333	10.5116		DRGA0000287	13.8301		ASGA0015392	3.81295
M1GA0026376	2.85725		H3GA0001142	7.50983		WU_10.2_3_101090150	2.71163
WU_10.2_3_99882029	4.22056		WU_10.2_1_27210848	13.8301		H3GA0056247	3.2491
MARC0028378	4.03491		WU_10.2_1_27727382	11.464		ALGA0117078	3.2491
DBWU0001057	4.24677		MARC0025847	13.657		ALGA0020800	6.07753
WU_10.2_3_114908809			WU_10.2_1_30099491	4.36954		ASGA0015925	5.9486
WU_10.2_3_114930155	4.39241		ALGA0001958	5.88092		M1GA0004602	5.5886
ALGA0020810			ALGA0124106	11.8318		WU_10.2_3_116029222	5.9486
ASGA0103103	5.91099		ASGA0096616	10.4907		WU_10.2_3_116164567	5.5886
ALGA0021130	5.41198		MARC0053321	12.6215		WU_10.2_3_118564370	2.43522
WU_10.2_3_122346991	4.87501		MARC0105202	16.1105		WU_10.2_3_125759903	6.51938
MARC0028825	7.87685		WU_10.2_1_31137175			3_125867651
MARC0043524	4.74469		ASGA0001471	5.94137		DIAS0001347	2.26639
WU_10.2_3_123067316	6.38124		ASGA0002473			ASGA0017526	3.18187
WU_10.2_3_126264412	10.9013		ALGA0003611	15.0784		ASGA0018107	2.14478
WU_10.2_3_126305065			ALGA0004389	5.06695		ALGA0023199	5.91334
WU_10.2_3_126436150	9.55861		ASGA0003569	15.1403		DIAS0002478	5.57765
ASGA0016378	9.87223		ASGA0003585	5.57568		WU_10.2_4_16115822	3.98281
MARC0105313	5.461		H3GA0002135	4.88204		WU_10.2_4_67087074	2.73917
ASGA0016439	10.4131		ALGA0004697	5.97074		INRA0014572	5.67867
WU_10.2_3_130401705	8.59356		ALGA0009717	6.21756		ALGA0025813	1.78393
M1GA0004838	10.3333		ASGA0007170	3.5171		ASGA0020183	7.62591
DIAS0000339	8.59356		WU_10.2_1_289218504	6.63141		CASI0007404	7.62591
MARC0090396	10.3669		ALGA0009745	6.63379		WU_10.2_4_83962992	3.85394
DRGA0004285	8.42469		H3GA0004939	9.68682		ALGA0026434	8.65869
ASGA0016574	9.93353		H3GA0004945	6.49347		MARC0045184	9.01489
WU_10.2_3_131226468	9.01887		WU_10.2_1_301282284	5.21822		H3GA0013381	5.96882
WU_10.2_3_131539745	4.09221		WU_10.2_1_301286623	5.02107		ALGA0118125	5.63987
WU_10.2_3_131553691	6.12717		WU_10.2_2_15144119			INRA0015807	5.40778
ALGA0104114	3.82794		ALGA0012211			ALGA0027060	4.40546
ASGA0016852	3.7973		ALGA0107251	2.40679		M1GA0006250
ASGA0016858	3.65707		ALGA0108190	2.66597		DRGA0005041	5.59678
WU_10.2_3_140947873	3.55305		WU_10.2_2_28953887	3.28836		MARC0001861	3.67839
M1GA0004980	3.83831		ASGA0084451	4.35298		WU_10.2_4_136401667	6.67631
ALGA0111387			WU_10.2_2_33700153	5.73551		H3GA0015584	1.77237
WU_10.2_4_7832215	4.08834		ALGA0015433	12.2988		DRGA0005461	4.9021
MARC0057350	11.4305		H3GA0007487	11.5622		WU_10.2_5_14453932	5.03158
WU_10.2_4_11446584	12.0576		WU_10.2_2_123844470	15.3651		WU_10.2_5_17262161
WU_10.2_4_11721906	12.6856		WU_10.2_2_123859606	16.1228		ALGA0102690
WU_10.2_4_11904362	3.33497		ASGA0097255	10.6076		H3GA0016186	1.62476
ALGA0023289	11.5939		ALGA0015452	16.2625		ASGA0025386	3.85966
ASGA0018826	9.9474		ALGA0015445	13.5848		5_60042319
ALGA0023979	3.11676		ALGA0015441	3.58933		WU_10.2_5_60413245	9.89935
INRA0013345	8.11498		ASGA0095011	13.7104		WU_10.2_5_60473987	4.31703
WU_10.2_4_75173851	9.70799		ASGA0099824	15.1286		SIRI0000261	4.64399
ASGA0020284	2.56846		ALGA0015457	4.55321		WU_10.2_5_60796681	9.89935
ALGA0026490	4.25523		ALGA0015469	16.094		WU_10.2_5_73855132	3.3173
MARC0025303	1.5524		ASGA0011583	4.42069		ALGA0033160	8.34289
ALGA0026769	5.85816		ALGA0103532	12.4178		ALGA0103533	8.34289
ALGA0026794	9.05871		ALGA0119935	3.79668		MARC0006404	8.34289
ALGA0026875	9.95313		ASGA0096718			M1GA0008064	4.43323
H3GA0013586	3.1082		ASGA0100885	3.41577		WU_10.2_5_85211794	6.61744
ALGA0027200	3.05711		ALGA0015500	13.3735		WU_10.2_5_85471520	3.5041
MARC0047358	3.05711		ALGA0015515	13.7014		WU_10.2_5_85596944	4.34696
ALGA0027947	5.11786		WU_10.2_2_125876810	10.2886		DRGA0006115	6.14566
WU_10.2_4_126153555	4.22311		WU_10.2_2_134388358	6.67785		ALGA0033731	5.40251
WU_10.2_4_126519101			ALGA0016019	8.16719		WU_10.2_5_109604450	4.6033
ALGA0028487	4.22597		WU_10.2_2_137652218	6.93008		MARC0032184	5.51915
WU_10.2_4_126751006	8.8178		WU_10.2_2_137677580	4.25961		ASGA0027871	5.8275
ALGA0028500	8.05019		SIRI0001374	6.18121		ALGA0034945	8.09318
WU_10.2_4_127085033	11.4449		WU_10.2_2_139196714	6.90083		WU_10.2_6_24945360	4.93653
DRGA0005209	11.4449		H3GA0007760	1.852		WU_10.2_6_31224684	3.16468
WU_10.2_4_127186497	11.0936		ASGA0091818	2.12507		ALGA0114347	4.18152
ALGA0028503	8.67417		ASGA0096672	2.06526		MARC0063838	6.65837
DIAS0003017	11.4449		WU_10.2_3_3478719	2.7327		ALGA0109191	6.21977
INRA0016983	8.81777		WU_10.2_3_5111234	3.33475		ALGA0109354	6.20238
MARC0056141	3.92369		ALGA0017713	3.90478		WU_10.2_7_10378	6.27215
ASGA0023685			MARC0030069	5.37691		WU_10.2_7_58555	5.42625
WU_10.2_5_992213			ASGA0013613	3.99296		WU_10.2_7_70135	6.27215
WU_10.2_5_1494881	2.78117		ALGA0108355	2.90725		WU_10.2_7_1191930	2.91295
ASGA0024538	4.50714		ASGA0013655	4.78958		ALGA0037960	4.61336
WU_10.2_5_14605723	5.07887		ALGA0106892	1.67867		MARC0027939	3.46563
DRGA0005466	5.14041		WU_10.2_3_74324880	4.87112		WU_10.2_7_5792644	2.16186
M1GA0007649	3.91831		ALGA0019697	7.64703		ASGA0030853	4.35678
MARC0023942	7.32401		ASGA0083409	11.4814		DRGA0007110	5.88725
WU_10.2_5_96483736	7.23215		ASGA0015113	5.39783		WU_10.2_7_11825139	4.31323
ALGA0034199	4.50244		ASGA0095157	12.116		H3GA0019975	3.98298
ALGA0034548	4.01437		WU_10.2_3_87949684	6.03853		ASGA0034220	6.92314
INRA0021283	7.51827		DRGA0004057	7.54243		WU_10.2_7_66796849	8.12523
ALGA0034916	6.88137		DRGA0004061	7.89301		ALGA0042490	2.65848
ALGA0034954			ASGA0015246	7.89301		ASGA0034465	4.1892
WU_10.2_6_24548479	6.15245		ALGA0019965	6.9713		MARC0058794	1.73501
ALGA0116125	5.65448		ASGA0092248	7.60669		WU_10.2_7_120058077	2.99291
WU_10.2_6_27891206	7.16176		WU_10.2_3_103529358	4.04508		ALGA0045084	4.1906
MARC0094019	6.40419		INRA0011271	4.40287		ASGA0088986	2.63828
WU_10.2_6_28172798	4.20545		ALGA0020380	8.23569		WU_10.2_8_6359178	2.89203
WU_10.2_6_28899658	6.04438		MARC0012299	4.00532		MARC0077431	4.27957
WU_10.2_6_28990917	6.09325		WU_10.2_3_115507199	5.77976		DRGA0008548
ALGA0035562	9.7906		WU_10.2_3_118045978	7.40406		ASGA0038672	6.54311
WU_10.2_6_132399439	7.72101		MARC0047913	9.87102		MARC0026493	6.75976
WU_10.2_6_133485605	7.72633		WU_10.2_3_118537232	7.10188		DRGA0008560	6.54641
ASGA0029648	7.73142		ALGA0104803	7.40406		ALGA0048039	4.74932
WU_10.2_6_133850621	7.73142		WU_10.2_3_118694546	7.10188		ALGA0115967	4.75179
ASGA0029651	7.73142		MARC0094332			H3GA0053305	5.18239
ALGA0037532	4.47789		WU_10.2_3_118938275	4.9415		WU_10.2_8_131812635	4.21159
MARC0058702	8.4145		H3GA0010891	4.11876		WU_10.2_8_136484401	8.54106
WU_10.2_6_147806061	5.80897		MARC0092333	2.31534		ASGA0040005	6.02267
WU_10.2_6_152888896	8.92139		H3GA0054993	3.50966		ASGA0040734	7.6694
ASGA0030227	5.62022		WU_10.2_3_134951026	5.01068		H3GA0026005	4.65971
ALGA0038983	5.5728		3_135167330			MARC0071220	4.34218
ALGA0039009	3.87044		ASGA0103683	5.84947		WU_10.2_9_5134780	3.83196
WU_10.2_7_17924554	6.02124		H3GA0052673	5.36353		MARC0055676	3.25943
H3GA0020142	7.30887		H3GA0055596	3.51273		ALGA0051021	3.25889
WU_10.2_7_18325943	3.57194		WU_10.2_3_135789300	8.72884		ASGA0041295	4.92502
WU_10.2_7_19492452	13.4185		ASGA0016820	4.57295		WU_10.2_9_14392612	9.79142
ASGA0031602	13.4185		ALGA0021679	2.77419		WU_10.2_9_14465117	9.79142
ALGA0039137	6.85702		ALGA0021690	4.57295		9_18057528
ALGA0039132	12.1226		ALGA0021723	3.47534		ALGA0052244	4.02179
MARC0103731	13.4185		ASGA0017723	6.67832		H3GA0027583	4.0766
WU_10.2_7_20016403	12.1226		WU_10.2_4_6510274	4.03253		DRGA0009506	2.72347
ASGA0031606	8.32896		ASGA0017794	7.48899		ALGA0054637	3.34897
H3GA0020180	13.4185		MARC0053987	3.07008		ALGA0055125	2.17321
ASGA0031623	9.01214		WU_10.2_4_7580122	6.88341		M1GA0013211	1.72884
DRGA0007294	8.01331		MARC0041924	6.88398		ASGA0102646	6.70802
H3GA0020211	8.01331		4_9529949			ASGA0094446	5.15093
ASGA0031709	5.08423		H3GA0052632	4.84424		ALGA0102838	6.1549
ASGA0032063	6.19466		ALGA0023303	6.80926		ALGA0056053	6.1549
H3GA0021033	3.46851		ASGA0018453			H3GA0028828	6.1549
ALGA0041200	1.24866		DBWU0000460	6.84573		ALGA0056624
ASGA0034400	6.57894		MARC0093093	3.63869		ALGA0056712	6.53804
ALGA0043059	3.02817		MARC0051061	3.80094		WU_10.2_10_8921391	5.62972
MARC0095879			WU_10.2_4_103036295	2.7311		MARC0030024	6.70182
ALGA0043842	4.59051		ALGA0026937	4.34046		H3GA0029206	2.17022
ALGA0043845	4.59051		MARC0047043	3.64226		WU_10.2_10_12872997	3.32329
ASGA0035547	2.59978		H3GA0013562	3.64226		H3GA0056382	2.06425
ALGA0044087	2.24432		ALGA0027241	7.75507		WU_10.2_10_27435998	2.53754
WU_10.2_7_107657813	1.81235		ALGA0027260	5.11747		MARC0037824	3.57372
INRA0028736	8.30092		DIAS0002618	6.359		WU_10.2_10_46270958	8.43176
ASGA0036803	2.35341		WU_10.2_4_111875892	4.92854		WU_10.2_10_49021298	7.56709
WU_10.2_7_125404592	8.30092		ASGA0021489	5.49061		WU_10.2_10_51193114	4.63999
WU_10.2_8_6729151	2.14657		MARC0057835	2.65716		WU_10.2_10_51261717	2.18913
WU_10.2_8_6974971	4.57634		ALGA0027612	3.21504		ASGA0098722	4.63999
ASGA0082094	12.0701		ALGA0027672	4.52703		ASGA0091625	3.46729
ASGA0037908	8.90718		WU_10.2_4_114989737	8.34506		WU_10.2_10_52872431	7.3174
ALGA0046607	11.4041		ALGA0027847	6.39957		WU_10.2_10_63644505	8.1714
WU_10.2_8_16430384	12.182		MARC0003940	7.42104		DRGA0011355	6.55538
ALGA0046615	5.08472		ALGA0027861			ALGA0112580	5.33696
WU_10.2_8_16501265	12.186		H3GA0014048	5.47881		WU_10.2_11_66861155	8.01159
WU_10.2_8_18131033	5.09084		WU_10.2_4_117709492	5.52312		ALGA0062783	4.82545
H3GA0024448	7.6308		H3GA0014049	4.71671		WU_10.2_11_67487092	9.30222
H3GA0024473	4.18059		ASGA0021880	6.08496		ALGA0062888	5.76494
WU_10.2_8_20196530	6.99564		WU_10.2_4_119093524	9.18358		WU_10.2_11_69591473
DRGA0008376	2.62745		WU_10.2_4_121960635	5.28849		ALGA0064112	3.06191
DRGA0008423	4.00429		H3GA0014300	11.8356		H3GA0032796	6.13436
CASI0008535	3.02812		ASGA0022296	11.8356		MARC0091393
H3GA0024605	1.29738		MARC0029418	11.0893		WU_10.2_12_37091664	3.22174
ALGA0047307	8.66432		MARC0032415	12.6789		ASGA0054417	1.82893
WU_10.2_8_31983727	5.64608		H3GA0014311	2.43019		WU_10.2_12_42341580
H3GA0024720	10.8514		ALGA0028434	9.98936		ASGA0054522	2.77885
WU_10.2_8_42756598	9.05971		WU_10.2_4_125017917	4.77023		DIAS0000860	3.36635
INRA0029897	5.32418		WU_10.2_4_125411090			WU_10.2_13_5526880	4.00656
WU_10.2_8_118588740	3.08106		ALGA0028463	12.6949		MARC0031852	6.53317
ALGA0049482	6.02365		H3GA0014330	1.73539		DRGA0011892	6.53511
WU_10.2_8_130875367	5.07615		ASGA0022375	8.27825		ALGA0067650	6.53543
8_130930399			WU_10.2_4_125976248	15.8441		ALGA0107329	5.6449
WU_10.2_8_139544727	2.31118		WU_10.2_4_126009432	17.7562		ASGA0084926	9.05188
WU_10.2_8_139861688	4.17434		WU_10.2_4_126067594	5.69863		WU_10.2_13_7891776	10.9983
ASGA0090661	2.74625		WU_10.2_4_126071833	17.7562		ASGA0092300	6.51182
WU_10.2_9_12134459	6.85991		WU_10.2_4_126350700	14.3495		WU_10.2_13_8441902	12.3091
WU_10.2_9_12270324	7.39665		WU_10.2_4_126503449			MARC0107829	6.51182
ALGA0119189	6.85991		WU_10.2_4_126761621	5.69863		WU_10.2_13_8615157	12.3091
ASGA0101207	1.80471		ASGA0022387	10.242		WU_10.2_13_8778532	12.3091
ASGA0096227	3.19938		WU_10.2_4_127060353	5.47771		DRGA0011954	12.4802
ALGA0052428	2.19949		WU_10.2_4_127101079	8.98545		INRA0039477	8.86484
WU_10.2_9_45882289	5.51657		WU_10.2_4_127129093	8.98545		H3GA0035348	8.2296
WU_10.2_9_71309910	4.02047		ALGA0028491	4.77105		WU_10.2_13_9097313	12.4808
H3GA0027965	2.42086		MARC0025311	7.67702		WU_10.2_13_9210219	12.4808
ASGA0044682	4.04694		ASGA0022402			ALGA0117762
ASGA0090155	5.56094		ASGA0022422	4.31339		ALGA0067997	5.77148
WU_10.2_10_6378594	2.2258		WU_10.2_4_128529930	5.59269		WU_10.2_13_12785218	6.36518
WU_10.2_10_7395243	2.97941		MARC0038819	4.76909		WU_10.2_13_12799268	4.7764
WU_10.2_10_10514575	4.80751		4_129089409			MARC0015693	3.26247
ASGA0047812	5.09943		WU_10.2_4_141406452	4.35319		WU_10.2_13_13079566	3.85321
ALGA0058722	4.24956		ALGA0029749	5.72074		WU_10.2_13_16346973	5.56771
ASGA0047815	4.24956		SIRI0000493			WU_10.2_13_16605649	5.98407
ASGA0103107	7.80529		WU_10.2_4_143281902	4.65047		CASI0004415	6.46474
WU_10.2_10_48034226	4.62412		4_143367914			ALGA0112091	7.15339
ALGA0059730	3.87208		WU_10.2_4_143455610	4.65047		MARC0066018	6.57933
MARC0091414			WU_10.2_4_143465515	6.27472		ASGA0057906	6.96967
H3GA0030738	3.88444		ASGA0023713	5.07972		H3GA0036705	6.82802
WU_10.2_10_75911345	4.33826		MARC0019747			H3GA0036713	7.77425
WU_10.2_11_20621102	5.08916		ASGA0089536	6.22543		MARC0112331	5.95305
H3GA0055621	8.4849		ALGA0030392			ALGA0070792	7.26172
MARC0055541	2.92684		WU_10.2_5_10207074			ASGA0086011	8.02381
ASGA0050186	6.73331		ALGA0030510			MARC0086983	6.31156
ISU10000529	7.99458		WU_10.2_5_11440216			WU_10.2_13_101276507	7.39702
WU_10.2_11_21734123	8.04061		WU_10.2_5_11621201			MARC0012704	7.48459
ALGA0061314	8.04061		ALGA0030663	3.98704		ALGA0117160	7.50817
ASGA0050226	2.1955		H3GA0015743	3.79964		ALGA0105535	7.34584
ASGA0083653	3.31547		DIAS0004585	6.08996		ALGA0105736	7.50817
WU_10.2_11_74879169	2.32521		ASGA0025097			ASGA0104910	7.37516
DRGA0011482	4.09761		WU_10.2_5_27481266	4.93838		MARC0070966	6.24799
WU_10.2_12_4154172			ALGA0031390	2.10894		H3GA0052331	8.55329
WU_10.2_12_4200376	4.33479		WU_10.2_5_59394492	2.64416		CASI0008722	10.5043
ALGA0105065	5.51579		ALGA0032572	4.51249		MARC0021264	8.56031
WU_10.2_12_7949247	8.24974		ALGA0032819	3.04315		ALGA0071813	10.3821
ALGA0123789	2.74573		WU_10.2_5_75465827	4.01697		ALGA0071814	8.36516
ASGA0053297	2.35718		ASGA0097387	10.1964		MARC0014998	10.5281
WU_10.2_12_15747122	4.88522		M1GA0008040	6.32884		ASGA0058742	10.5281
WU_10.2_12_15902684	5.40835		H3GA0016924	4.52221		INRA0040914	9.78645
WU_10.2_12_20320772			WU_10.2_5_98504009	9.10579		MARC0019443	8.69097
WU_10.2_12_24150751	4.52144		WU_10.2_5_98532884	4.77517		MARC0089118	3.7758
CASI0007860	5.58614		DRGA0006263	4.78476		MARC0000362	10.0505
DIAS0001138			ALGA0033883	4.53248		ALGA0071877	8.65548
ASGA0054337	5.20902		DRGA0006379	2.25009		M1GA0017650	6.33881
WU_10.2_12_44212769	5.39499		H3GA0017261	10.9323		H3GA0037237	8.65548
WU_10.2_12_49016465	5.11281		ASGA0099404	5.31448		WU_10.2_13_134401849	7.14861
ALGA0117245	6.33636		WU_10.2_5_108296019	2.96837		ALGA0071921	7.2271
ALGA0066854	7.16297		MARC0030655	4.19616		DRGA0012853	6.44874
WU_10.2_12_51315340	6.85863		ALGA0034350	2.87452		MARC0112508	6.33212
ASGA0054989	7.14837		ASGA0104919	6.41955		WU_10.2_13_135458734	6.91125
ALGA0110783	4.71737		WU_10.2_6_11128515	3.17588		H3GA0037321	3.45253
ASGA0055725			MARC0026546	1.91668		ALGA0072441	5.25927
ASGA0086869	4.30497		ALGA0117065	2.54705		ALGA0072443	6.27693
ALGA0071791	4.27183		CASI0009615	3.61062		ASGA0059153	5.25927
ALGA0071805	6.28751		WU_10.2_6_27791156	14.7776		ALGA0123146
ALGA0071810	6.28751		ALGA0123731	4.15406		14_16351943
13_130563943			WU_10.2_6_29832711	2.29153		ALGA0075614	7.81378
WU_10.2_13_206127520	4.77735		H3GA0017812	3.05976		ALGA0075620	3.96176
WU_10.2_13_206157314	4.15138		H3GA0017878	2.18462		WU_10.2_14_17797926	8.08848
WU_10.2_13_218522314			MARC0000710	5.32207		ALGA0075813	6.00285
WU_10.2_14_290901	6.18557		WU_10.2_6_36525836	2.15417		WU_10.2_14_17959121	8.085
ASGA0060352	4.49373		WU_10.2_6_41753044	2.72103		ALGA0075810	8.70137
ASGA0060359	4.97711		ASGA0094554			ALGA0075803	6.00343
WU_10.2_14_4086555	9.97868		INRA0021527	9.65887		H3GA0039185	8.08215
H3GA0038597	3.54813		ALGA0035365	9.65887		ALGA0075760	8.68025
14_7441057			ALGA0035387	9.65887		ALGA0075757	6.2834
ALGA0074781	7.41013		MARC0082369	9.65887		ALGA0075754	8.07517
ALGA0074780	5.33251		M1GA0024345	9.65887		ALGA0075715	8.45395
ASGA0066881	5.90486		MARC0018157	9.65887		ASGA0103366	8.75188
ALGA0082109	3.7772		ASGA0030401	9.65887		ALGA0075909	9.08855
WU_10.2_14_143090274	6.74623		WU_10.2_6_57001823	9.65887		ALGA0075961	4.7155
WU_10.2_15_24697541	4.88303		H3GA0056560	6.2121		WU_10.2_14_21336055	6.00468
WU_10.2_15_34697881	4.23083		MARC0006461	3.07949		MARC0020623	2.1961
MARC0104064	3.30356		ALGA0036946	3.30213		MARC0051152	2.1961
DIAS0004678	6.96012		H3GA0018917	3.62356		INRA0047808	6.01741
ASGA0094496	4.71009		WU_10.2_6_137203940	14.2923		WU_10.2_14_140831798	5.09254
WU_10.2_15_135599772	1.84904		ALGA0110522	5.5969		ASGA0067225	7.68538
ALGA0087652			WU_10.2_6_140418908	7.85564		WU_10.2_14_142733319	6.68818
WU_10.2_16_2421778	5.00225		ALGA0117399	3.11844		WU_10.2_14_142860220	7.40621
MARC0021792	4.66657		ASGA0096660	4.59727		ALGA0082564
WU_10.2_16_2802310	4.09198		ASGA0097390	2.96178		WU_10.2_14_144945525	1.889
ASGA0103572	3.75883		MARC0055650	4.23088		WU_10.2_14_144988692	3.60306
WU_10.2_16_7290867	2.98617		ASGA0030822	6.3772		H3GA0052608	3.01557
WU_10.2_16_7972413	4.75925		MARC0054494	10.9798		ALGA0085232
ALGA0089057	2.48311		ASGA0031819	3.01297		WU_10.2_15_123147338	5.78052
MARC0001302			ALGA0042354	3.31463		ASGA0070388	4.76934
WU_10.2_17_11112492	2.87321		ASGA0034554	4.31415		WU_10.2_15_151099033	1.51007
H3GA0048297	3.2946		INRA0026635	3.88758		MARC0057052	2.88874
ALGA0094184	2.72013		ALGA0042932	2.76493		WU_10.2_16_2931783	4.97456
ALGA0095536	3.17327		ASGA0034797	3.88404		WU_10.2_16_2982557	9.57739
WU_10.2_17_55087425	7.29988		ALGA0043097	5.26435		ALGA0088604	4.21926
WU_10.2_17_55217210	6.8319		WU_10.2_7_91252567	6.16726		WU_10.2_16_3391244	9.57739
WU_10.2_17_60711306	4.96783		MARC0026608			WU_10.2_16_3466106	9.0036
H3GA0050620	6.85824		H3GA0022373	5.9777		WU_10.2_16_5811799	3.93293
ALGA0097573	4.5241		ALGA0043433	5.73209		ASGA0072056	5.20312
ALGA0097585	6.85824		ALGA0043424	5.31892		ALGA0088786	6.41722
WU_10.2_18_26933826	3.49741		H3GA0022331			WU_10.2_16_6244612	5.20312
ASGA0079346	6.85824		INRA0027174	5.75725		ALGA0088794	6.41722
MARC0057575	6.85824		H3GA0022313	6.11098		WU_10.2_16_7187117	5.88731
WU_10.2_18_45058469	3.36087		ALGA0043295	6.11098		ASGA0073630	3.81157
			WU_10.2_7_96122998	1.90706		ALGA0091011	1.7274
			WU_10.2_7_100227528	2.54576		CASI0005707
			WU_10.2_7_106992652	3.28243		ALGA0093522	1.68252
			ALGA0110857	1.88876		ALGA0093645	3.23989
			DRGA0008038	0.878519		DRGA0016667	3.03837
			ALGA0108449	10.4939		ALGA0075941
			ALGA0044235	3.45963		ALGA0116711	2.00985
			ALGA0044243	6.99672		DBNP0000274	3.58239
			WU_10.2_7_109751677	13.8681		ALGA0094711	3.17283
			WU_10.2_7_109892831	13.9578		ALGA0124447	6.34429
			MARC0073299	3.20261		ASGA0094209	2.8998
			WU_10.2_7_110305797	13.8125		ALGA0097291	5.44862
			WU_10.2_7_110414894			INRA0055443	2.3873
			INRA0028052	7.14996		MARC0001905	5.45488
			WU_10.2_7_114064865	3.17155		MARC0020251	1.54763
			H3GA0023128	1.01614		WU_10.2_18_45539953	1.84498
			WU_10.2_7_120521834	3.02373
			M1GA0010832	3.47511
			WU_10.2_7_122895547	2.78213
			ALGA0045373	2.22081
			INRA0028799	1.93727
			ASGA0036855	2.37407
			ASGA0036878	1.54829
			INRA0028862	2.68969
			ALGA0045532	2.8235
			WU_10.2_7_131201725
			H3GA0023887
			WU_10.2_7_132124289	3.81618
			ASGA0037725	4.58125
			ALGA0113480
			H3GA0024333	2.99218
			MARC0035230	3.26836
			ASGA0106296	2.90026
			WU_10.2_8_22670460	3.79429
			MARC0029846	2.90026
			H3GA0054196	1.66161
			WU_10.2_8_139944814	3.18495
			WU_10.2_9_13546805
			WU_10.2_9_14267372	6.07104
			WU_10.2_9_14885480	2.56966
			WU_10.2_9_15169797	3.62874
			WU_10.2_9_15186455	3.49118
			WU_10.2_9_15677643	6.41162
			ALGA0051607	5.47563
			WU_10.2_9_15833670	3.37543
			WU_10.2_9_17202720	5.55036
			WU_10.2_9_17234151	4.032
			ALGA0116481	3.26246
			WU_10.2_9_45173092	4.97257
			DRGA0009354	2.85596
			DIAS0003449	4.54805
			WU_10.2_9_45824613	3.86823
			H3GA0027063	4.48682
			WU_10.2_9_46936949	2.34672
			9_47009244
			ASGA0042735	5.57732
			WU_10.2_9_47540573	4.0121
			ASGA0043339	8.79564
			ALGA0053308	8.56062
			ASGA0043377	11.6812
			ASGA0043379	5.84539
			MARC0105816	9.88976
			ALGA0103017
			M1GA0013084	4.64543
			H3GA0027617	9.65649
			ASGA0105352	6.78126
			MARC0019337	9.36536
			MARC0002075	6.42308
			ASGA0103496	9.17597
			MARC0044755	6.42308
			ASGA0043494	6.59252
			H3GA0027625	11.0286
			H3GA0027640	7.60931
			ALGA0053497	4.81066
			ASGA0101793	4.33717
			WU_10.2_9_67269889	6.86976
			ALGA0053536	7.50621
			MARC0098113	6.8886
			MARC0008551	4.94221
			WU_10.2_9_67967237	6.8886
			ASGA0043589	11.4814
			ASGA0104536	6.11912
			ASGA0088269	15.1035
			WU_10.2_9_70718136	4.49099
			ALGA0053579	3.52364
			H3GA0054731	1.66996
			WU_10.2_9_115593688	6.39069
			WU_10.2_9_116972111	3.70817
			WU_10.2_9_117380592	2.98262
			WU_10.2_9_138541573	3.22306
			H3GA0028635	3.37064
			ASGA0045220
			WU_10.2_9_147346549	3.2859
			ASGA0102282	9.57797
			WU_10.2_9_150934961	8.30841
			MARC0107517	5.15313
			ALGA0107083	7.8803
			ALGA0114190	6.41161
			WU_10.2_9_152283163	6.12707
			ALGA0056016	4.02744
			WU_10.2_10_4189494	2.06325
			WU_10.2_10_4263473	2.72174
			WU_10.2_10_5020218	4.68996
			WU_10.2_10_5799308	10.5718
			WU_10.2_10_6241788	3.29993
			WU_10.2_10_6568149	6.35111
			WU_10.2_10_6673971	3.96165
			WU_10.2_10_7141179	2.66311
			WU_10.2_10_7464262	6.57863
			ALGA0056665	4.10619
			ASGA0046100	2.32987
			WU_10.2_10_10184000	5.28195
			WU_10.2_10_10818874	7.55752
			M1GA0013676	5.44578
			ALGA0056945	5.98888
			ASGA0046696	2.29062
			WU_10.2_10_16301712	1.42258
			WU_10.2_10_18234705	2.60594
			MARC0008318	3.05857
			ASGA0103136	2.36673
			CASI0009135	4.56735
			WU_10.2_10_24488979	6.11356
			WU_10.2_10_24591261	8.21292
			WU_10.2_10_24600030	7.09902
			WU_10.2_10_24639045	7.62489
			ASGA0047391	3.70723
			WU_10.2_10_33859597	2.80272
			ALGA0058457	8.72377
			CASI0009934	3.14883
			ALGA0106806	3.51007
			ALGA0058635	4.71202
			H3GA0030098	4.31372
			ASGA0047829	3.85905
			WU_10.2_10_57829843	5.75225
			ALGA0059370	7.3408
			WU_10.2_10_60778932	6.62183
			WU_10.2_10_60832812	6.31788
			WU_10.2_10_60917667	3.97283
			WU_10.2_10_60943077
			WU_10.2_10_60996071	7.54133
			ALGA0059421	4.38626
			ALGA0059436	7.54133
			ALGA0059457	7.16641
			ASGA0048438	9.58543
			ALGA0059480	6.85613
			WU_10.2_10_61540314	7.05769
			H3GA0053600	6.85613
			WU_10.2_10_61770695	2.34084
			MARC0061186	7.69374
			WU_10.2_10_62111279	9.28663
			ASGA0100930	4.52122
			ASGA0089583	2.70321
			ALGA0116778	6.78837
			MARC0092467	5.00874
			CASI0010134
			ALGA0059493	5.52574
			ASGA0105325
			WU_10.2_10_65350501	4.07687
			M1GA0014287	2.272
			WU_10.2_10_66672719	2.82396
			ASGA0094517	3.9499
			WU_10.2_10_77258707	3.95477
			H3GA0052790	2.47218
			MARC0106924
			WU_10.2_10_77509146	7.18016
			MARC0056205	4.87008
			ALGA0061099	4.13906
			WU_10.2_11_17192379	5.19406
			WU_10.2_11_17686615	2.98252
			WU_10.2_11_19460360	3.55757
			WU_10.2_11_19501392	2.78735
			ALGA0061195	3.55757
			ASGA0050477	3.7456
			MARC0002662	6.37707
			WU_10.2_11_49845500
			WU_10.2_11_50167847	5.04021
			ASGA0050778	6.17958
			WU_10.2_11_50550165	3.74817
			M1GA0026511	5.79728
			MARC0000533	9.11378
			WU_10.2_11_71453842
			MARC0047484	11.2012
			WU_10.2_11_72943874	10.5775
			WU_10.2_11_73096258	11.2104
			WU_10.2_11_74294252	8.17397
			MARC0036132
			WU_10.2_11_74381886	6.74068
			WU_10.2_11_76619982	1.81236
			WU_10.2_11_76666614	8.17684
			MARC0070485	8.13415
			MARC0047723	5.47021
			MARC0070300	3.93808
			WU_10.2_11_80022969	5.1531
			ASGA0090856	3.05887
			WU_10.2_11_80379341	8.75402
			WU_10.2_11_80545247	3.41437
			ASGA0051928	4.5738
			DRGA0011514	6.47127
			ALGA0063875	5.83754
			ASGA0052296	3.38221
			WU_10.2_12_3964486	1.36883
			M1GA0016298	5.98312
			DIAS0000466	3.36931
			MARC0087562	0.882919
			WU_10.2_12_48954049	9.52394
			12_48968569
			WU_10.2_12_49048547	9.52394
			WU_10.2_12_49247551	6.79852
			WU_10.2_12_49429365	7.74214
			WU_10.2_12_49543567	4.93039
			WU_10.2_12_49772077	5.11648
			ALGA0066768	4.96028
			DRGA0011803	6.00148
			WU_10.2_12_51564757	9.46475
			ASGA0099044	3.61563
			ALGA0066881	5.75381
			ALGA0103256	6.15416
			ALGA0120076	7.18077
			WU_10.2_12_59362698	4.31288
			ALGA0044111	4.55049
			WU_10.2_12_63569771	8.73958
			H3GA0035282	2.85026
			ALGA0067647	2.84401
			WU_10.2_13_8681605	3.93044
			WU_10.2_13_9309599	12.2122
			ASGA0085089
			ALGA0068980	3.71138
			MARC0017626	3.66393
			ASGA0096777	2.9954
			ALGA0069815	3.17858
			MARC0024286	5.24635
			MARC0052220	1.62825
			MARC0004754	1.62313
			ALGA0106014	3.76996
			WU_10.2_13_135855467	2.42128
			WU_10.2_13_136420397	1.88354
			MARC0096736	3.38246
			ASGA0059163	3.38246
			WU_10.2_13_203380513	5.48268
			WU_10.2_13_204954425	2.36483
			H3GA0055948	2.03894
			ALGA0115393	4.0784
			H3GA0037865	3.17265
			WU_10.2_13_209068242	4.873
			WU_10.2_13_209106738	4.27359
			WU_10.2_13_210227436	7.98831
			WU_10.2_13_216907306	5.99753
			ALGA0074155	8.94926
			WU_10.2_14_3205547	5.5303
			ALGA0074334	8.62047
			WU_10.2_14_4209904	6.14782
			WU_10.2_14_6010341	3.52836
			14_12070780
			ALGA0075247	5.01964
			WU_10.2_14_28971538	4.60757
			WU_10.2_14_29265785	3.8537
			INRA0043392	6.6289
			H3GA0039628	4.64959
			ASGA0062483	6.6289
			ALGA0076659	4.64959
			ASGA0062487	6.6289
			ALGA0076667	5.25061
			CASI0009760	7.06383
			ASGA0062502	4.74611
			H3GA0039737	4.7265
			ASGA0062675	4.36548
			ASGA0062678	4.72925
			ALGA0076871
			ALGA0076889	3.49086
			ASGA0062753	7.30245
			MARC0012679	6.45747
			M1GA0018527	4.336
			ASGA0062827	6.68837
			MARC0080850	5.16516
			MARC0079723	6.43979
			ASGA0062993	4.37921
			MARC0094155	4.05772
			ALGA0077202	8.09138
			ALGA0077221	3.97607
			ASGA0063079	3.62143
			ALGA0077370	5.51024
			DRGA0014527	3.78662
			WU_10.2_14_136034498	13.2474
			ALGA0081992	5.18998
			WU_10.2_14_137302643	5.58127
			WU_10.2_14_138154824	7.88172
			ASGA0066888	4.26035
			ALGA0082127	5.60973
			ALGA0082183	10.004
			ALGA0105709	4.53157
			WU_10.2_14_149196149	3.92732
			WU_10.2_15_1388517	1.28397
			ALGA0084443
			WU_10.2_15_28735984	12.1395
			MARC0089933	10.2924
			WU_10.2_15_31411751	5.08719
			WU_10.2_15_34146475	10.625
			H3GA0044093	9.60937
			WU_10.2_15_34435364
			ASGA0089502	10.3583
			ALGA0084813	2.47789
			ALGA0084847	15.1051
			H3GA0052429	3.31594
			WU_10.2_15_38073158	4.72365
			MARC0009352	6.49835
			ASGA0083258
			ASGA0069316	13.1399
			ALGA0110309	13.5983
			H3GA0044221	6.4248
			WU_10.2_15_47910934	8.00238
			ALGA0086957	3.73594
			ALGA0087750	4.71325
			ASGA0103093	8.22533
			WU_10.2_15_150135811	7.65541
			ASGA0082556	9.50869
			ALGA0120790	7.09241
			WU_10.2_15_150918068	5.51957
			WU_10.2_15_151116935	5.68372
			WU_10.2_15_151182631	7.06867
			WU_10.2_16_8119755	5.08602
			ALGA0115880	5.90664
			16_22290984
			ALGA0089585	2.20779
			ALGA0091954	6.10852
			ALGA0092191	6.4923
			MARC0013855	3.90811
			WU_10.2_17_5524616	5.65218
			WU_10.2_17_5692332	5.84482
			WU_10.2_17_5721882	3.47448
			WU_10.2_17_54622932	3.00098
			WU_10.2_17_54881818	2.75163
			ASGA0077390	3.37033
			ASGA0077394	3.93886
			WU_10.2_17_55842534	2.93171
			WU_10.2_17_59494955	5.61044
			WU_10.2_17_60039272	8.81291
			ASGA0077731	9.74611
			MARC0067546	5.206
			WU_10.2_18_1079244	4.21235
			MARC0113025	3.09052

## Sheet: DLFE
MElightgreen	Connectivity
ALGA0108048	178.038
WU_10.2_1_29464181	159.086
WU_10.2_1_30099491	120.14
MARC0006447	157.078
MARC0033594	169.413
ALGA0017689	187.252
WU_10.2_5_4887631	210.577
ALGA0033160	185.889
ALGA0103533	185.89
MARC0006404	185.892
WU_10.2_5_85211794	207.518
WU_10.2_5_85471520	177.26
WU_10.2_5_85596944	207.459
DRGA0006115	207.426
ALGA0111364	128.99
WU_10.2_6_6876524	158.711
MARC0083540	158.474
WU_10.2_6_76678990	200.228
ALGA0120843	139.16
ALGA0101778	213.769
ASGA0030261	174.671
6_154032483	180.116
WU_10.2_7_45784484	173.914
WU_10.2_7_46818955	173.914
H3GA0022777	171.881
WU_10.2_7_118853358	162.401
H3GA0023118	132.876
WU_10.2_8_10223571	158.759
ASGA0037767	131.953
MARC0010041	144.428
ASGA0038989	144.403
ALGA0048186	144.378
H3GA0053305	144.354
ASGA0039044	186.37
DIAS0003797	144.338
ASGA0039069	144.348
WU_10.2_8_81164002	171.567
WU_10.2_8_129352835	160.427
MARC0065051	177.855
WU_10.2_9_13163297	167.525
WU_10.2_9_60658089	164.698
MARC0083358	139.996
MARC0032537	139.996
ASGA0044340	139.996
WU_10.2_9_129712856	140.005
ALGA0054936	189.647
ASGA0044530	213.016
ASGA0048203	191.425
WU_10.2_10_55752337	199.221
ASGA0048247	199.238
WU_10.2_10_57721969	199.255
ASGA0048295	191.735
ASGA0090893	190.972
MARC0112026	190.972
ALGA0102459	190.972
ALGA0059629	183.177
WU_10.2_10_75588202	164.528
CASI0006901	193.414
M1GA0015673	215.483
WU_10.2_12_7864340	178.955
ASGA0099257	184.168
WU_10.2_13_1627603	189.083
ASGA0057906	197.126
H3GA0036713	204.241
MARC0012704	204.241
ALGA0117160	197.222
ASGA0104910	197.219
MARC0070966	207.148
ASGA0058649	212.403
ALGA0107456	212.368
ASGA0060319	195.61
ALGA0074671	147.235
ASGA0061835	169.433
WU_10.2_14_20541529	169.433
ASGA0061878	169.434
MARC0055776	169.274
WU_10.2_14_145691157	204.609
MARC0088044	140.817
WU_10.2_16_7187117	151.033
ALGA0075941	169.49

## Sheet: DHFE
MEblack	Connectivity
ALGA0001032	228.899
WU_10.2_1_14811971	223.264
ALGA0002199	190.136
ALGA0003741	197.371
MARC0061507	224.437
ALGA0005004	214.389
ASGA0004203	201.691
WU_10.2_1_241403508	206.23
ASGA0006657	219.404
WU_10.2_1_286429016	159.368
ASGA0008290	208.149
WU_10.2_1_310455978	217.044
WU_10.2_1_310859518	217.044
ASGA0008857	225.331
H3GA0005861	196.909
ASGA0082316	203.243
ALGA0114648	222.816
WU_10.2_2_140146844	215.193
ALGA0106059	198.551
ALGA0116547	232.076
ASGA0102917	232.303
WU_10.2_3_3760847	232.085
ASGA0081973	232.303
M1GA0003908	171.081
MARC0021375	227.611
ALGA0111212	223.204
INRA0010988	223.204
ALGA0020897	230.316
WU_10.2_3_117258443	230.316
WU_10.2_3_117458086	230.316
M1GA0004632	219.071
DBKK0000233	237.924
WU_10.2_3_118825682	237.924
ASGA0016272	227.809
WU_10.2_3_122346991	182.931
WU_10.2_3_138190489	264.009
4_2643140	194.879
WU_10.2_4_4912013	248.624
ALGA0023289	233.89
ALGA0027947	208.191
WU_10.2_4_118812666	202.217
ASGA0021977	241.723
ALGA0028021	241.723
ALGA0028032	241.723
ASGA0022555	166.951
WU_10.2_5_9470176	223.473
WU_10.2_5_9679336	223.474
MARC0050627	172.632
ASGA0089843	201.074
MARC0004984	251.048
WU_10.2_5_62703985	222.531
WU_10.2_5_73855132	227.549
ALGA0032806	241.297
M1GA0008010	220.374
WU_10.2_5_104146645	211.717
WU_10.2_5_104851469	237.617
WU_10.2_6_12653676	219.25
WU_10.2_6_13408828	223.364
MARC0017424	194.315
ALGA0120843	230.459
ALGA0101778	238.527
WU_10.2_6_117594048	217.763
ASGA0101779	217.763
ASGA0104800	236.615
ALGA0036989	238.477
WU_10.2_6_131388614	158.808
WU_10.2_6_133786964	246.658
WU_10.2_6_134134024	173.174
WU_10.2_6_134976278	243.616
H3GA0019083	189.983
ASGA0030082	271.236
WU_10.2_6_147223902	265.525
WU_10.2_6_147511792	265.525
H3GA0019192	246.161
WU_10.2_7_9807017	201.645
WU_10.2_7_11587149	183.831
WU_10.2_7_19492452	220.087
ASGA0031602	220.087
ALGA0039132	220.092
WU_10.2_7_20016403	220.096
H3GA0020180	220.1
ASGA0031623	224.148
DRGA0007294	191.346
H3GA0020211	191.346
H3GA0020338	163.079
ASGA0033288	199.556
ALGA0044461	180.668
WU_10.2_7_121677204	203.2
M1GA0011007	200.934
WU_10.2_8_6974971	256.726
MARC0040190	207.182
DRGA0008334	171.27
H3GA0024356	171.27
WU_10.2_8_18131033	189.306
ASGA0039066	226.616
ALGA0115847	175.601
ASGA0041295	239.531
WU_10.2_9_12439869	264.86
WU_10.2_9_13163297	232.722
WU_10.2_9_19579445	258.306
ASGA0042095	225.707
WU_10.2_9_43873619	191.566
MARC0097407	202.678
MARC0055383	227.614
WU_10.2_9_128787024	222.025
M1GA0013565	164.483
MARC0003680	269.291
MARC0056808	197.276
MARC0083543	199.614
ASGA0086553	247.312
ASGA0046584	251.065
ASGA0046593	251.065
ASGA0099590	255.42
ALGA0120148	251.065
ASGA0097410	251.065
WU_10.2_10_14970113	255.42
MARC0014251	251.065
M1GA0013802	244.124
WU_10.2_10_16335866	262.859
ASGA0091928	235.931
ALGA0057474	219.799
H3GA0029466	231.189
ALGA0112074	231.189
ALGA0057745	176.865
ASGA0095956	179.495
WU_10.2_10_25235277	179.495
WU_10.2_10_33031028	225.224
ALGA0058166	233.546
H3GA0052927	207.312
ASGA0047532	187.986
ASGA0047525	192.54
ASGA0047536	192.526
WU_10.2_10_42765316	245.866
MARC0024643	243.166
WU_10.2_11_2090931	260.249
MARC0035814	202.072
ALGA0060404	218.199
INRA0036447	221.912
WU_10.2_11_68145333	169.49
ALGA0063039	228.15
ALGA0064168	234.101
WU_10.2_12_24150751	209.279
ALGA0065768	199.573
CASI0010145	213.749
CASI0009244	229.419
MARC0040926	229.419
DRGA0011688	229.419
ALGA0066690	233.345
ASGA0054854	231.19
WU_10.2_12_47799622	231.191
ALGA0066702	231.191
ALGA0121063	233.352
WU_10.2_12_63030034	174.692
WU_10.2_12_63194196	233.476
DIAS0003654	173.907
ASGA0083287	262.599
MARC0069806	236.727
H3GA0035632	215.405
DIAS0002174	205.732
ASGA0090135	205.732
ALGA0110019	182.5
WU_10.2_14_136960071	189.199
WU_10.2_14_144945525	221.525
WU_10.2_14_144988692	203.395
WU_10.2_14_145691157	220.783
WU_10.2_14_146860993	235.254
WU_10.2_14_146877687	230.063
WU_10.2_14_147301328	232.663
ASGA0067743	208.339
ASGA0092584	171.897
DRGA0014937	189.981
WU_10.2_15_34613611	216.411
WU_10.2_15_34820469	212.141
WU_10.2_15_34938363	216.411
MARC0012403	265.357
WU_10.2_15_134172205	256.113
INRA0050276	235.941
WU_10.2_15_134305951	270.675
WU_10.2_15_137525903	272.318
WU_10.2_16_2024086	193.568
ASGA0072888	218.974
DRGA0016063	218.974
DRGA0016069	192.724
ALGA0090092	200.469
ALGA0090097	218.974
ALGA0090106	200.469
ASGA0072911	192.724
ALGA0090125	218.974
ASGA0073079	222.865
MARC0029744	210.302
WU_10.2_16_52144001	171.493
ALGA0112411	229.236
WU_10.2_17_2375717	259.681
M1GA0021751	235.264
WU_10.2_18_1968971	269.552
WU_10.2_18_2047824	268.108
DRGA0016947	180.091
ASGA0080381	246.046

## Sheet: Landrace
MEbrown	Connectivity		MEpink	Connectivity		MEyellow	Connectivity
ALGA0107505	104.408		MARC0039402	86.113		WU_10.2_1_15465169	167.871
ALGA0109219	102.411		ASGA0003985	114.139		M1GA0000832	137.577
ALGA0122320	70.626		WU_10.2_1_308352887	96.5768		INRA0002536	46.1136
WU_10.2_1_22430678	71.2308		WU_10.2_1_308540510	166.556		ASGA0003139	62.3094
MARC0004459	46.6123		WU_10.2_1_313857039	36.621		ALGA0003826	48.3298
M1GA0001099	81.7017		WU_10.2_2_12284191	96.2409		H3GA0002014	128.533
ASGA0004231	40.8474		ASGA0101621	95.689		ALGA0005933	253.404
ALGA0005524	87.3357		ALGA0112366	76.3452		ALGA0006420	325.636
MARC0114161	40.8474		WU_10.2_2_27334855	165.006		ASGA0004902	176.762
ALGA0005613	64.9526		ASGA0092724	97.5236		ALGA0006442	175.582
ALGA0005631	94.9541		WU_10.2_3_14184580	59.1287		INRA0057831	176.345
ASGA0004378	94.9541		ASGA0014810	57.5464		ALGA0006468	326.751
MARC0008937	94.9541		WU_10.2_3_129702618	86.2277		DRGA0001642	154.439
WU_10.2_1_202802125	91.4645		3_131031856	69.3008		H3GA0003381	313.494
ASGA0005661	68.7759		WU_10.2_3_131092515	58.6815		ASGA0005406	318.318
WU_10.2_1_246186740	87.5856		WU_10.2_4_9056664	48.9258		MARC0074532	46.2764
H3GA0003712	97.1859		ALGA0022933	49.0013		ASGA0006191	354.856
WU_10.2_1_263050463	79.4808		ASGA0020014	101.587		ALGA0008773	291.079
ALGA0008501	79.4808		MARC0054224	98.006		MARC0092783	232.201
ALGA0008966	94.1335		H3GA0015724	67.7052		H3GA0004116	177.446
MARC0006875	87.9519		ASGA0025351	157.904		ALGA0008832	107.142
WU_10.2_1_278436416	98.2493		5_67257457	44.4697		ASGA0007166	368.014
WU_10.2_1_279799086	76.7816		MARC0055599	49.7543		WU_10.2_1_289321533	256.185
WU_10.2_1_300337960	67.4477		WU_10.2_6_130875201	111.637		H3GA0004649	264.153
WU_10.2_1_300547827	84.7092		H3GA0019183	49.0286		WU_10.2_1_293746080	220.297
MARC0039651	55.7115		WU_10.2_7_2831427	133.857		WU_10.2_1_298459271	221.411
WU_10.2_1_306932423	61.9772		H3GA0019406	151.646		WU_10.2_1_300427299	197.833
ASGA0098481	116.913		7_3117029	71.0466		M1GA0001585	176.391
ALGA0115736	90.0702		WU_10.2_7_3136503	80.0775		H3GA0004911	193.057
WU_10.2_2_7509326	79.0966		WU_10.2_7_5630526	39.9761		WU_10.2_1_300783692	197.798
WU_10.2_2_8538003	45.4289		ALGA0039211	102.756		WU_10.2_1_300796817	241.036
WU_10.2_2_9669248	62.7986		WU_10.2_7_37764112	51.7439		ASGA0007653	204.922
WU_10.2_2_28926592	44.6526		ALGA0113480	93.6848		MARC0032281	279.476
WU_10.2_2_28953887	49.9815		ASGA0037939	123.897		WU_10.2_1_306826595	109.458
WU_10.2_2_39851118	45.7814		MARC0107600	78.5132		WU_10.2_1_307000519	179.438
ALGA0014259	100.45		WU_10.2_8_17045867	68.27		WU_10.2_1_307818291	123.943
MARC0076423	101.268		ALGA0046683	76.609		WU_10.2_2_4637150	216.45
ALGA0014272	72.7688		WU_10.2_8_17598203	80.0104		DIAS0000846	163.182
ASGA0010776	101.974		H3GA0024402	44.6852		ASGA0095946	49.3911
ALGA0014296	101.268		ALGA0105148	123.539		MARC0103441	98.9258
ASGA0010806	107.547		H3GA0024406	101.088		WU_10.2_2_27117033	70.04
H3GA0007154	107.547		H3GA0024407	118.994		WU_10.2_2_27370929	114.602
DRGA0003221	45.9765		ASGA0099602	78.0577		H3GA0006383	68.2913
H3GA0007317	100.483		WU_10.2_8_22670460	98.068		ASGA0010215	64.9414
WU_10.2_2_133393580	64.5242		ALGA0048594	77.9928		MARC0032808	241.416
MARC0058842	101.015		H3GA0025382	141.494		ASGA0010561	202.338
ALGA0015962	83.9902		WU_10.2_8_139368819	93.4078		MARC0069730	245.512
DBWU0000841	107.423		ALGA0115801	93.4078		ALGA0014068	245.315
WU_10.2_2_137721029	67.5804		DRGA0008893	77.0445		MARC0099242	245.957
DRGA0003657	107.47		M1GA0024816	125.067		ASGA0010625	246.298
2_142254753	57.6743		H3GA0026867	87.4323		MARC0017289	145.062
ASGA0083935	96.7048		ALGA0052143	59.3264		ALGA0106518	184.194
DIAS0000550	96.7048		WU_10.2_10_11651258	43.5555		H3GA0007312	106.035
M1GA0003510	130.514		MARC0058042	89.2957		MARC0011772	211.579
WU_10.2_2_157914669	130.514		WU_10.2_10_56504145	63.1579		DIAS0001613	54.9704
H3GA0008378	130.514		WU_10.2_12_13059070	106.871		ALGA0118755	39.6806
WU_10.2_3_931130	111.767		ALGA0115699	131.537		WU_10.2_2_140293990	210.686
3_1029690	87.555		ASGA0055725	67.4141		ALGA0122534	193.167
WU_10.2_3_1168440	106.91		ASGA0057315	73.3542		WU_10.2_3_1631459	221.856
WU_10.2_3_1228444	48.1057		ALGA0069929	101.486		MARC0058243	307.24
WU_10.2_3_1243958	60.5568		ALGA0070608	121.173		WU_10.2_3_1975856	296.05
WU_10.2_3_1355004	49.2752		ASGA0057936	106.899		WU_10.2_3_2604083	244.227
WU_10.2_3_1695805	111.476		ALGA0070736	116.358		WU_10.2_3_3270739	196.229
WU_10.2_3_1963200	67.8337		H3GA0036721	78.5607		WU_10.2_3_3541840	67.5871
WU_10.2_3_2204534	126.655		H3GA0052685	109.549		WU_10.2_3_8562889	110.929
3_2245945	65.5749		MARC0112331	114.644		H3GA0008811	270.987
3_2267739	140.683		ALGA0118366	109.533		WU_10.2_3_14017832	61.0046
WU_10.2_3_2278981	132.318		ASGA0058022	98.7802		ASGA0096128	46.5086
WU_10.2_3_2657285	39.7764		ALGA0070792	78.0381		MARC0059402	296.295
ALGA0103149	85.2642		WU_10.2_13_204954425	97.023		ASGA0097171	217.562
WU_10.2_3_2853641	85.2642		WU_10.2_13_205192332	107.028		WU_10.2_3_76567155	203.216
WU_10.2_3_3072346	39.7782		ASGA0062200	63.9847		ASGA0015129	183.504
WU_10.2_3_3134431	39.7785		H3GA0039494	76.4963		DIAS0001745	66.3316
M1GA0003642	39.7896		MARC0060060	80.7344		ALGA0020749	250.673
ASGA0102978	99.0455		H3GA0039846	62.4058		MARC0034413	186.265
ALGA0115264	79.5447		ALGA0077066	68.4012		WU_10.2_3_118798891	278.645
WU_10.2_3_4304579	88.7386		ALGA0077194	93.5474		3_120157245	55.6448
WU_10.2_3_4365368	87.4304		ALGA0077202	52.5824		H3GA0056548	177.163
WU_10.2_3_5642085	41.645		ASGA0063064	56.1939		WU_10.2_4_7929681	163.065
WU_10.2_3_8107291	38.2925		INRA0043840	58.1954		ASGA0018099	75.1405
ASGA0014715	75.57		DRGA0013807	106.825		WU_10.2_4_10998295	306.313
ALGA0122271	72.15		M1GA0018688	62.0536		WU_10.2_4_11369825	311.063
WU_10.2_3_65018875	72.15		ASGA0064890	46.425		WU_10.2_4_11882261	101.668
ASGA0105924	72.15		ALGA0079421	46.425		ALGA0115265	69.6392
ASGA0015008	40.7462		MARC0018837	108.912		ALGA0023273	218.68
WU_10.2_3_70974067	48.6054		ASGA0092584	147.272		ALGA0023303	211.149
WU_10.2_3_77476060	129.521		WU_10.2_15_16432538	75.777		ALGA0023356	321.295
WU_10.2_3_78403332	92.6584		WU_10.2_15_16437430	62.0709		WU_10.2_4_13915755	178.465
M1GA0004469	153.789		WU_10.2_15_17980173	92.8802		WU_10.2_4_15912521	240.276
ASGA0089483	117.603		WU_10.2_15_19300304	64.3129		WU_10.2_4_18502471	44.4366
WU_10.2_3_127534189	95.7963		ALGA0084236	114.912		ASGA0020726	61.0371
WU_10.2_3_127754619	66.4802		MARC0094813	96.6512		ASGA0020826	223.058
H3GA0010881	70.2462		ALGA0120049	115.697		MARC0025826	124.876
WU_10.2_3_134217280	51.333		WU_10.2_15_35865293	140.852		ALGA0026864	109.581
ASGA0016793	94.9352		ALGA0084790	46.5334		ASGA0021036	132.11
WU_10.2_4_2948772	101.54		WU_10.2_15_88616127	110.934		ALGA0026911	132.11
WU_10.2_4_4276810	119.723		DRGA0015245	112.549		MARC0051061	254.246
ASGA0018016	48.2661		ASGA0070029	106.979		WU_10.2_4_103036295	242.604
ASGA0018539	124.65		INRA0049897	115.166		M1GA0006146	63.7937
WU_10.2_4_17009947	46.3228		ALGA0086467	137.313		MARC0115021	211.27
ASGA0018712	46.9931		WU_10.2_16_3603861	59.9717		INRA0016801	111.925
WU_10.2_4_17100908	46.981		ASGA0071946	58.0146		H3GA0014300	237.587
WU_10.2_4_23363162	109.707		INRA0051416	88.5769		ASGA0022314	226.585
H3GA0055954	109.955		ASGA0072998	118.317		ALGA0028399	220.384
INRA0013316	103.185		ASGA0073682	111.92		H3GA0014311	138.647
MARC0016020	85.1789		WU_10.2_16_67121359	92.1528		ASGA0022386	198.696
MARC0104048	79.0746		WU_10.2_16_67160369	98.9831		WU_10.2_4_127844755	135.621
WU_10.2_4_61629110	80.7327		WU_10.2_16_67192252	92.1528		WU_10.2_4_127879136	75.9578
MARC0025303	82.0693		WU_10.2_16_67254880	98.9831		WU_10.2_4_127930832	135.621
ALGA0026978	70.1449		ASGA0101098	135.523		ALGA0028632	248.856
DBWU0000960	84.0756		WU_10.2_17_4615764	114.795		WU_10.2_4_130550424	220.212
H3GA0013823	63.6242		WU_10.2_17_5224176	121.856		WU_10.2_4_141406452	249.202
ALGA0027524	70.7429		ASGA0075748	97.6509		M1GA0006965	298.059
CASI0008265	61.4003					WU_10.2_5_8988909	73.9241
ALGA0110314	90.0107					ALGA0030392	76.488
ALGA0119520	61.4003					ALGA0030663	183.832
ALGA0027947	64.6902					H3GA0016247	152.433
WU_10.2_4_119843078	51.2507					DRGA0005686	69.8692
ALGA0028142	88.1025					ALGA0032286	64.218
MARC0070819	88.1025					WU_10.2_5_64630743	226.537
H3GA0014305	98.9279					WU_10.2_5_64711770	161.712
WU_10.2_4_125219797	81.0394					DIAS0000878	43.9036
INRA0016913	103.374					WU_10.2_5_77179466	31.4085
WU_10.2_4_141770096	108.268					WU_10.2_5_89558832	198.739
ASGA0023488	102.58					WU_10.2_5_89570041	234.022
ALGA0029642	108.268					ALGA0111097	291.929
H3GA0014953	108.268					WU_10.2_5_93492443	363.998
4_142652995	108.268					MARC0115108	303.294
M1GA0006938	108.268					ASGA0027069	211.886
WU_10.2_5_3515581	73.1358					WU_10.2_6_10424571	279.554
WU_10.2_5_3571301	79.6365					ALGA0034806	194.981
WU_10.2_5_3593701	91.6691					WU_10.2_6_20635220	221.236
ASGA0023892	82.8614					ALGA0034817	272.228
ASGA0023933	80.058					MARC0083540	126.747
WU_10.2_5_7458057	75.1523					WU_10.2_6_34102465	61.7674
WU_10.2_5_7580501	90.7402					ALGA0115192	400.417
WU_10.2_5_63129016	36.0777					WU_10.2_6_39411590	307.604
WU_10.2_5_64817858	72.2325					WU_10.2_6_40444628	254.289
ALGA0032308	70.0499					ASGA0028164	254.289
MARC0078145	64.7243					WU_10.2_6_41671356	365.868
M1GA0007834	65.1003					ASGA0094554	272.029
ALGA0032376	59.8129					ASGA0096693	270.055
M1GA0008007	86.9027					WU_10.2_6_42067156	365.868
WU_10.2_5_76984459	79.9353					WU_10.2_6_42180078	270.055
MARC0037141	96.3935					ALGA0110714	270.055
MARC0005480	90.2655					DIAS0004358	265.682
WU_10.2_5_93385856	91.8121					INRA0021527	272.243
WU_10.2_5_103727141	90.8256					H3GA0017980	127.362
WU_10.2_6_8514174	40.8098					ASGA0028250	307.693
ALGA0120698	86.9325					ALGA0035365	272.243
ASGA0091175	60.8058					M1GA0008562	95.5868
WU_10.2_6_9332839	86.7206					ALGA0035387	272.243
ALGA0034574	75.0136					MARC0082369	272.243
H3GA0017561	93.9198					M1GA0024345	272.243
ASGA0027592	75.0136					MARC0018157	272.243
ASGA0085971	75.0136					ASGA0030401	272.243
WU_10.2_6_15347339	84.3696					WU_10.2_6_57001823	272.243
ASGA0094879	84.3696					WU_10.2_6_57897137	272.243
WU_10.2_6_19407933	67.2966					M1GA0025298	228.995
ALGA0034926	82.0269					M1GA0026195	272.243
ASGA0092666	64.6412					ASGA0095121	228.995
ASGA0098610	114.021					DIAS0002047	220.907
H3GA0052545	114.988					ALGA0106326	220.907
6_39730770	75.3758					WU_10.2_6_59009103	220.907
WU_10.2_6_43634682	110.582					WU_10.2_6_59303671	220.907
6_43731895	83.0656					ALGA0102896	226.911
DIAS0003489	97.7287					6_59569487	96.6086
WU_10.2_6_52537995	120.215					MARC0030882	111.037
ASGA0028271	136.82					WU_10.2_6_59740645	72.1188
MARC0110255	122.715					MARC0054213	58.5533
ALGA0035381	136.82					ALGA0119347	35.5337
WU_10.2_6_54277959	122.715					WU_10.2_6_60165062	35.5337
ALGA0115003	122.715					WU_10.2_6_62111172	300.992
ALGA0117083	122.715					ASGA0093640	70.9079
ASGA0030400	122.715					ASGA0090603	294.718
H3GA0019376	122.715					ALGA0036944	48.1139
6_57167528	122.715					WU_10.2_6_144362413	182.382
WU_10.2_6_58206514	115.959					WU_10.2_6_144622895	164.393
6_58424941	115.959					ASGA0084215	258.467
WU_10.2_6_58679346	115.959					WU_10.2_7_414687	83.7786
WU_10.2_6_59111777	115.959					WU_10.2_7_1965786	318.163
WU_10.2_6_59414729	123.659					WU_10.2_7_4179903	160.464
H3GA0053081	113.006					WU_10.2_7_4339725	190.407
WU_10.2_6_59816056	137.518					M1GA0009396	206.865
ALGA0120293	113.006					WU_10.2_7_5185615	406.47
WU_10.2_6_60093779	130.301					WU_10.2_7_5255726	193.318
ALGA0119904	128.647					ALGA0038319	268.245
WU_10.2_6_60510636	124.792					WU_10.2_7_7574463	321.911
WU_10.2_6_60662718	138.121					WU_10.2_7_9150730	299.07
ASGA0094155	129.952					WU_10.2_7_9931396	207.077
ALGA0122630	136.499					WU_10.2_7_10064254	209.545
ALGA0106983	90.622					H3GA0019887	292.705
MARC0107063	96.8406					WU_10.2_7_11825139	133.511
MARC0082363	104.595					ASGA0031269	261.31
WU_10.2_6_138882752	66.629					H3GA0020060	264.774
ALGA0037242	58.4419					DRGA0007180	202.813
ALGA0115609	73.5997					WU_10.2_7_16382703	256.476
WU_10.2_6_143003535	92.696					WU_10.2_7_17517403	203.287
WU_10.2_6_143333513	57.8694					ALGA0039074	127.323
ASGA0030094	78.1132					MARC0054494	51.5291
WU_10.2_6_147616645	55.7985					H3GA0055194	150.878
H3GA0019192	66.4001					ASGA0033252	289.163
H3GA0019195	40.264					H3GA0021339	164.421
WU_10.2_6_148158088	51.0872					WU_10.2_7_47362101	299.464
WU_10.2_6_148209459	78.7244					INRA0025296	221.013
WU_10.2_6_152263991	76.5489					ASGA0033288	220.01
H3GA0055275	77.0749					ASGA0033307	376.201
MARC0017939	73.8172					M1GA0010251	191.555
WU_10.2_6_154664040	106.178					ASGA0033353	407.073
ALGA0121238	49.4954					ALGA0041152	271.881
WU_10.2_7_680174	84.0167					WU_10.2_7_48876957	228.925
WU_10.2_7_684039	89.28					MARC0091574	318.37
WU_10.2_7_1774937	70.2411					MARC0050152	241.989
WU_10.2_7_1907282	76.7636					ALGA0041441	154.181
SIRI0000004	79.9306					ASGA0033595	264.501
H3GA0019557	64.8825					ALGA0041512	206.388
WU_10.2_7_4488110	68.4677					ALGA0041552	160.619
ASGA0030696	92.6111					ALGA0041905	88.6442
H3GA0019737	109.637					MARC0030885	363.916
ALGA0038243	97.4513					H3GA0021889	271.074
ALGA0038255	91.0394					ALGA0042227	106.794
WU_10.2_7_6712527	102.803					ASGA0034316	165.154
WU_10.2_7_6739686	111.987					WU_10.2_7_67650244	160.206
WU_10.2_7_7053813	95.3646					MARC0065749	111.06
WU_10.2_7_7095881	77.1476					ASGA0034797	129.659
MARC0040353	77.1476					H3GA0022373	122.284
WU_10.2_7_7290824	127.824					ALGA0043406	133.555
WU_10.2_7_7512631	122.602					INRA0027174	171.965
WU_10.2_7_9291603	98.3109					H3GA0022387	176.789
ALGA0038766	61.0843					MARC0094436	169.983
ALGA0038926	73.7431					ASGA0035196	187.939
H3GA0020876	106.673					ASGA0035203	187.939
ALGA0111689	94.8527					ASGA0035226	187.939
ASGA0032655	98.0108					DIAS0003422	107.824
H3GA0020922	87.3563					ALGA0043650	187.939
DIAS0000554	90.7278					H3GA0022466	107.712
DIAS0000368	99.5403					WU_10.2_7_103995586	244.653
WU_10.2_7_46066497	109.73					ALGA0044243	73.3069
ASGA0033352	124.556					WU_10.2_7_111722056	242.501
ALGA0041200	107.331					MARC0048088	248.784
ASGA0033576	136.662					ASGA0091420	222.989
ALGA0043870	103.636					MARC0058228	289.968
WU_10.2_7_101419659	102.982					ASGA0037529	265.323
WU_10.2_7_105763443	90.347					ASGA0105084	170.771
ALGA0044073	72.5792					ASGA0039860	245.24
WU_10.2_7_108901219	95.512					ALGA0105830	299.16
ASGA0035786	100.777					ASGA0092699	287.221
DRGA0008061	98.7514					ASGA0104181	280.374
ASGA0035864	98.1481					M1GA0025990	282.93
ALGA0044461	95.6806					MARC0035838	241.447
MARC0050324	95.2441					H3GA0052579	279.4
WU_10.2_7_114257568	97.9353					MARC0052884	183.743
WU_10.2_7_121677204	92.4274					ALGA0051124	232.167
WU_10.2_7_123259069	47.5837					WU_10.2_9_10177182	240.734
WU_10.2_7_125780522	60.9238					ASGA0041401	233.772
H3GA0023533	96.3906					WU_10.2_9_11164354	146.516
WU_10.2_7_128514619	101.93					WU_10.2_9_11193659	299.434
MARC0036899	44.1244					WU_10.2_9_11305920	293.185
WU_10.2_8_7927889	44.1061					ALGA0051259	299.434
ALGA0046443	44.1234					WU_10.2_9_11367523	293.185
MARC0000247	50.1805					M1GA0026515	299.434
MARC0066508	85.3163					ASGA0041513	215.472
ALGA0047359	98.9405					MARC0011893	299.39
H3GA0024679	114.288					WU_10.2_9_12081319	154.563
ALGA0104633	114.649					WU_10.2_9_12270324	214.731
ALGA0047421	109.459					ASGA0084863	166.125
DRGA0008514	96.2832					WU_10.2_9_12483993	248.84
DIAS0003797	48.0223					ALGA0051430	248.84
ASGA0039069	50.5819					WU_10.2_9_15079866	245.709
ASGA0105040	52.0669					ALGA0051635	275.003
WU_10.2_8_105392660	55.3831					ASGA0103637	242.543
ALGA0048786	52.0669					WU_10.2_9_17808200	133.461
WU_10.2_8_106567343	59.5366					WU_10.2_9_18338774	254.599
H3GA0025212	55.3831					WU_10.2_9_18355861	177.064
ALGA0116531	98.4887					WU_10.2_9_18396400	254.599
WU_10.2_8_107011907	55.3831					WU_10.2_9_18698257	264.683
H3GA0025242	87.9086					DRGA0017366	264.683
ALGA0049051	97.5678					ALGA0116481	200.86
ALGA0049057	52.4492					ASGA0082730	236.053
ALGA0049074	52.4622					ASGA0100411	240.631
WU_10.2_8_115311974	55.5069					H3GA0027212	80.8718
WU_10.2_8_115854497	55.5069					ASGA0043265	127.358
INRA0060874	55.5069					H3GA0027498	144.206
WU_10.2_8_117739202	55.5185					WU_10.2_9_115282937	171.165
WU_10.2_8_118131047	40.0296					WU_10.2_9_118364775	220.24
WU_10.2_8_118250200	52.6482					ALGA0054805	322.825
WU_10.2_8_118965880	52.6569					ASGA0044413	322.825
WU_10.2_8_119507398	44.1925					ALGA0054935	353.504
WU_10.2_8_121702965	50.7993					WU_10.2_9_132526610	315.323
MARC0087394	65.0678					ALGA0055065	304.585
WU_10.2_8_128072123	51.3124					WU_10.2_9_143010234	242.209
ALGA0103400	89.5424					WU_10.2_9_143183848	243.024
WU_10.2_8_130169677	87.3162					WU_10.2_9_143266142	243.024
WU_10.2_8_130758954	87.713					WU_10.2_9_144377185	221.896
ASGA0039837	76.5589					ASGA0045000	185.05
WU_10.2_8_131497391	79.033					ASGA0045184	175.906
ASGA0104242	55.6281					WU_10.2_9_148130947	68.6801
WU_10.2_8_131780432	74.4428					WU_10.2_10_1363218	119.697
WU_10.2_8_131793649	73.8868					ASGA0098231	144.386
DRGA0008861	58.8128					ALGA0056248	106.34
WU_10.2_8_139292741	89.603					MARC0098747	165.042
WU_10.2_8_139439307	61.7258					MARC0029459	89.7263
H3GA0054196	99.281					WU_10.2_10_7971904	161.514
WU_10.2_8_139544727	92.2163					WU_10.2_10_34406062	88.8393
WU_10.2_8_139700424	76.7462					H3GA0029854	87.7257
ALGA0050019	106.436					ASGA0047572	171.975
WU_10.2_8_143670150	89.5465					WU_10.2_10_40515545	65.2954
ASGA0091984	103.861					WU_10.2_10_41231534	151.002
ALGA0104882	103.861					WU_10.2_10_57161562	246.185
ALGA0122878	103.861					WU_10.2_10_59833669	370.676
MARC0052947	81.9745					ASGA0098692	216.598
ALGA0108361	103.861					WU_10.2_10_62111279	181.878
MARC0042613	97.3564					ALGA0116778	219.2
WU_10.2_9_1918270	113.731					ALGA0059581	217.201
WU_10.2_9_4362296	116.947					H3GA0030943	165.178
H3GA0052420	76.7723					ALGA0060277	97.1442
DIAS0002446	88.4109					WU_10.2_11_16577254	54.4601
WU_10.2_9_11768726	118.283					ALGA0062627	288.969
ASGA0041652	126.659					ALGA0061999	95.46
WU_10.2_9_12702495	125.345					WU_10.2_11_73030616	171.49
ASGA0101207	124.734					H3GA0032530	185.952
WU_10.2_9_15628530	46.4921					ALGA0064007	107.995
ALGA0052075	77.4697					WU_10.2_12_3720293	164.562
MARC0097407	50.5598					ASGA0087025	60.5177
ALGA0053141	98.0843					WU_10.2_12_4801182	295.09
H3GA0028058	75.6809					ASGA0052652	121.491
ASGA0044325	85.4336					ALGA0119029	138.738
ASGA0044326	73.7554					H3GA0055229	96.3822
MARC0093217	73.9288					ASGA0095038	209.916
MARC0073566	103.992					ASGA0105765	112.279
MARC0058286	87.5418					ASGA0096374	94.0706
WU_10.2_9_131157435	120.058					H3GA0033126	85.4366
MARC0034655	68.7936					WU_10.2_12_7398515	239.94
ALGA0055134	61.7276					ASGA0052768	235.095
ALGA0055125	49.293					ASGA0090707	105.419
WU_10.2_9_136253691	56.5463					ASGA0053268	201.679
ASGA0045216	62.4619					WU_10.2_12_13721653	241.315
ALGA0117819	64.2428					ALGA0065241	78.2853
MARC0100761	87.6957					ALGA0065273	82.8603
ALGA0110808	101.005					MARC0112715	45.7146
WU_10.2_9_149095837	96.5079					MARC0066314	69.6807
WU_10.2_9_150089850	64.8812					WU_10.2_12_21524448	218.687
MARC0063577	62.8543					MARC0031045	173.858
ALGA0056216	73.9961					MARC0013292	131.658
ALGA0115669	84.7681					H3GA0053386	55.0992
ASGA0086553	103.837					ASGA0089251	226.421
MARC0102096	68.7047					WU_10.2_12_43841403	235.385
ASGA0046996	77.2743					H3GA0053692	272.365
WU_10.2_10_26933674	93.667					ALGA0066653	174.438
10_27014378	69.8084					ASGA0054820	204.002
WU_10.2_10_27036694	93.667					H3GA0031460	54.4953
MARC0037824	59.1801					WU_10.2_12_47567560	93.3873
ASGA0047764	89.4467					WU_10.2_12_48804932	307.337
ALGA0058903	88.0051					12_48968569	254.798
WU_10.2_10_52616376	58.0254					WU_10.2_12_49117318	166.865
WU_10.2_10_56665358	71.2074					ASGA0082658	321.16
WU_10.2_10_59229694	50.2957					WU_10.2_12_57517471	141.755
WU_10.2_10_59603538	60.8389					WU_10.2_12_57549756	196.287
WU_10.2_10_59677223	82.0436					WU_10.2_12_57636386	224.629
H3GA0030406	85.0261					M1GA0024524	126.344
WU_10.2_10_60778932	76.4121					ALGA0102451	206.587
WU_10.2_10_60832812	59.5488					H3GA0034987	231.58
WU_10.2_10_60855044	85.3426					ALGA0103023	105.121
WU_10.2_10_60917667	87.6936					MARC0110971	122.292
WU_10.2_10_60943077	66.4795					WU_10.2_13_141363	231.919
WU_10.2_10_60996071	76.4121					H3GA0035161	216.309
ASGA0048429	84.9473					ASGA0055591	291.657
ALGA0059457	57.9202					WU_10.2_13_4989430	349.711
ALGA0106888	92.1471					WU_10.2_13_9767339	386.98
WU_10.2_10_62923269	82.3115					WU_10.2_13_11513009	41.5865
H3GA0030549	106.324					ALGA0110563	167.477
ASGA0100397	60.5178					13_16392610	288.662
ALGA0059770	57.6429					ASGA0094127	237.117
WU_10.2_10_75574330	101.462					WU_10.2_13_20788585	160.975
WU_10.2_10_75607166	101.462					ALGA0069430	290.982
ALGA0060404	50.0743					DIAS0001317	290.982
ASGA0050837	50.5316					H3GA0036867	99.1903
ASGA0050851	41.6438					ALGA0068406	231.196
DRGA0011347	98.1745					ALGA0071973	222.636
WU_10.2_11_66098177	77.4075					ALGA0072288	173.21
ALGA0062681	91.6475					MARC0072045	173.214
ALGA0106959	89.1005					ALGA0072321	173.219
WU_10.2_11_74805926	79.6714					ALGA0072326	187.723
ALGA0063379	81.4644					ASGA0059086	173.219
WU_10.2_11_75932022	86.2539					H3GA0054118	187.816
H3GA0032554	114.575					ALGA0072403	187.816
WU_10.2_11_80545247	42.3189					DRGA0012981	187.91
ALGA0063862	48.8779					ASGA0059251	187.91
MARC0063090	88.8625					ALGA0072646	168.191
ASGA0052511	88.8625					MARC0016316	57.8281
WU_10.2_12_3462115	120.641					ALGA0073032	197.627
WU_10.2_12_3576717	120.641					WU_10.2_13_196045683	48.9326
ASGA0052541	99.9417					WU_10.2_13_206453917	131.929
WU_10.2_12_5172270	122.009					WU_10.2_13_206697918	51.1368
WU_10.2_12_5201257	116.474					M1GA0017934	187.772
WU_10.2_12_5878518	112.173					WU_10.2_13_216704262	115.505
H3GA0033163	98.8088					WU_10.2_14_2924593	100.802
WU_10.2_12_7390712	90.6903					WU_10.2_14_3205547	116.628
WU_10.2_12_7581758	90.6903					H3GA0038523	295.4
WU_10.2_12_7663431	92.1219					WU_10.2_14_6414849	230.21
WU_10.2_12_7722065	92.1219					ALGA0076318	109.666
ALGA0064592	90.4789					ASGA0062502	60.8326
WU_10.2_12_7896024	97.9421					ALGA0076906	90.6165
WU_10.2_12_10194178	102.271					ASGA0062904	46.0009
WU_10.2_12_10333306	104.427					ALGA0077713	98.1352
WU_10.2_12_10354335	100.107					MARC0076994	134.718
WU_10.2_12_10410942	87.2674					MARC0052389	96.1858
MARC0066946	96.6567					ALGA0078296	96.1858
ALGA0123789	89.2798					H3GA0040681	96.1858
ASGA0053297	100.57					DRGA0013943	86.3369
ALGA0105798	93.52					ASGA0064127	195.538
WU_10.2_12_22402916	88.749					DRGA0014003	168.748
WU_10.2_12_41393217	86.1003					ALGA0078570	181.166
WU_10.2_12_41511410	98.541					H3GA0040941	91.0276
ASGA0085898	86.1003					WU_10.2_14_124296103	176.741
ASGA0090983	93.1482					ALGA0081384	139.197
WU_10.2_12_45228412	85.3543					WU_10.2_14_131406789	115.554
WU_10.2_12_49070295	84.7917					WU_10.2_14_135009946	135.894
12_49453778	106.99					WU_10.2_14_135066515	339.919
ALGA0115592	88.3019					WU_10.2_14_135172741	333.53
WU_10.2_12_49755157	96.9508					ASGA0066633	116.682
WU_10.2_12_54175353	85.2945					WU_10.2_14_136282203	96.07
WU_10.2_12_54647534	90.3219					WU_10.2_14_137659395	176.938
WU_10.2_12_54752260	70.7563					WU_10.2_15_1897543	67.2864
WU_10.2_12_54922306	89.3949					ALGA0113804	107.671
WU_10.2_12_55815693	64.6243					WU_10.2_15_17304533	88.3905
WU_10.2_12_56547794	53.1641					MARC0004981	217.417
WU_10.2_12_57455579	62.524					ALGA0084098	254.782
WU_10.2_12_58860439	86.2338					WU_10.2_15_18781361	255.478
ASGA0099340	78.2413					ASGA0068751	259.233
MARC0044276	66.0588					ASGA0098243	363.571
MARC0113118	78.1403					WU_10.2_15_22062654	319.527
M1GA0017119	64.7026					WU_10.2_15_22539418	244.73
ALGA0067201	102.067					WU_10.2_15_22584606	321.148
WU_10.2_13_377999	119.244					ALGA0084335	270.531
DIAS0004423	122.864					ASGA0068934	304.26
ASGA0083465	77.9553					WU_10.2_15_23702410	279.954
WU_10.2_13_3394306	93.3993					ASGA0068956	286.7
ALGA0067557	120.632					WU_10.2_15_24504124	332.8
ASGA0088773	113.218					WU_10.2_15_26081951	253.009
ASGA0055942	100.993					ALGA0102752	306.285
WU_10.2_13_12298526	77.1328					ALGA0084400	188.899
ALGA0067966	83.6293					MARC0041785	228.186
WU_10.2_13_12557852	62.4388					WU_10.2_15_27671720	284.907
WU_10.2_13_12624157	89.5743					ASGA0096052	246.632
DIAS0001169	67.4542					WU_10.2_15_27950625	214.902
ALGA0068483	109.454					WU_10.2_15_28271202	196.261
WU_10.2_13_18064705	109.133					ASGA0069020	347.544
ALGA0068539	103.479					ALGA0111348	205.714
ALGA0111296	117.649					ALGA0084813	187.306
MARC0098145	87.2003					MARC0009352	325.173
ASGA0097597	75.3268					MARC0109867	361.818
MARC0025399	77.6706					WU_10.2_15_38747581	301.438
ALGA0114580	82.9734					DRGA0015072	301.438
MARC0067929	89.7045					ASGA0069382	241.241
H3GA0036258	99.4034					ALGA0084983	348.735
MARC0090909	45.9085					ASGA0069412	228.865
INRA0041163	105.918					ASGA0069460	64.2917
DRGA0012966	116.021					ALGA0085205	273.023
CASI0006848	85.1043					WU_10.2_15_52423372	306.707
ALGA0072830	107.415					ASGA0069653	219.345
WU_10.2_13_183789224	98.081					H3GA0044471	273.118
ASGA0059334	100.728					MARC0035803	179.769
WU_10.2_13_184598938	105.27					ASGA0069976	201.367
WU_10.2_13_206687415	64.811					MARC0011192	167.658
ALGA0073695	69.4257					ALGA0086212	160.736
WU_10.2_13_206715391	53.6318					MARC0089139	123.875
MARC0056987	64.811					MARC0012403	218.855
WU_10.2_13_210489755	75.1252					MARC0085247	216.85
WU_10.2_13_217240214	50.7854					ASGA0070586	108.502
WU_10.2_14_1442014	88.4877					WU_10.2_15_148897309	81.8478
MARC0026682	39.5158					WU_10.2_15_150992806	251.805
WU_10.2_14_2012064	39.5158					WU_10.2_15_151033179	222.928
WU_10.2_14_3575548	73.9807					WU_10.2_16_4464341	116.943
WU_10.2_14_3587424	48.8664					H3GA0045861	115.402
WU_10.2_14_3679648	93.7374					ASGA0072106	231.196
WU_10.2_14_4104124	37.9025					WU_10.2_16_10158204	85.7087
WU_10.2_14_5560819	75.0907					ALGA0091051	60.667
ALGA0074699	92.1802					WU_10.2_16_85861621	48.103
ASGA0093857	61.2479					DRGA0016445	171.486
MARC0002417	61.2483					WU_10.2_17_3103780	235.742
14_16351943	61.2486					WU_10.2_17_3367575	223.244
ASGA0061740	61.2488					ALGA0092880	121.738
ASGA0061737	61.249					WU_10.2_17_6919542	183.591
ALGA0075757	36.3114					MARC0075202	140.464
ALGA0075723	59.7259					ALGA0093187	92.5398
M1GA0018327	53.1006					WU_10.2_17_12930820	186.466
ALGA0075992	34.7547					WU_10.2_17_47660553	141.649
WU_10.2_14_22215508	53.0919					ALGA0095545	56.8967
ALGA0076455	101.462					ASGA0077616	123.181
M1GA0018666	107.972					WU_10.2_17_59271743	41.0096
ALGA0077623	68.3007					WU_10.2_17_59299694	81.9158
ALGA0079411	62.7802					H3GA0049500	142.864
WU_10.2_14_134915667	117.524					ALGA0095971	159.404
ASGA0066628	80.4373					ALGA0096031	50.5228
WU_10.2_14_135493445	80.4373					ASGA0077889	85.9689
ALGA0081834	53.4176					ALGA0096169	53.9929
WU_10.2_14_135831022	76.7646					ASGA0078539	109.694
WU_10.2_14_137139237	57.9928					ASGA0050035	55.077
ALGA0102795	104.298					ALGA0097148	168.483
DRGA0014845	52.7547					ALGA0097824	119.996
ASGA0094901	52.7547					ASGA0088937	102.215
WU_10.2_15_10711345	44.1254					ALGA0105398	75.1995
ALGA0083671	95.5894					ASGA0091934	125.326
MARC0088864	103.215					M1GA0023163	156.73
WU_10.2_15_11536529	78.209					ASGA0079518	123.984
WU_10.2_15_12597728	73.0144					MARC0113025	149.594
ASGA0068611	113.357					ASGA0079726	365.827
ALGA0083900	87.1208					H3GA0050932	179.046
ALGA0083912	110.157
WU_10.2_15_14695439	105.593
ASGA0086299	110.157
MARC0071694	77.8063
ALGA0108225	103.251
WU_10.2_15_17500485	93.3666
WU_10.2_15_17594988	64.8164
ASGA0104534	63.8495
WU_10.2_15_18110096	64.8164
WU_10.2_15_18149405	70.9587
ALGA0084155	87.9235
WU_10.2_15_19935436	86.4565
WU_10.2_15_20050913	106.645
WU_10.2_15_21589960	66.4158
ALGA0084256	67.2956
ALGA0084260	87.7067
WU_10.2_15_21804958	66.856
MARC0100087	115.007
WU_10.2_15_22188213	115.007
ALGA0084350	121.008
15_31234625	100.325
ALGA0084521	86.0765
ALGA0084543	103.708
H3GA0044248	91.0289
ALGA0086215	43.8867
DIAS0003606	91.6035
WU_10.2_15_140016970	34.4025
WU_10.2_15_149089860	89.4814
ALGA0114667	70.9701
ASGA0095426	116.315
WU_10.2_15_149556897	116.315
WU_10.2_15_151447879	95.4141
WU_10.2_16_4768924	87.5267
ALGA0116156	75.9012
ASGA0072217	88.9772
DRGA0015786	60.1152
WU_10.2_16_9811863	126.984
H3GA0045996	113.166
MARC0043349	113.166
ASGA0072261	113.166
ASGA0101444	113.166
WU_10.2_16_10730661	113.166
DRGA0015871	112.526
ALGA0091216	42.8357
ALGA0114198	120.97
ALGA0091928	83.4593
MARC0031890	63.2757
ASGA0094242	44.9551
WU_10.2_16_81092340	79.0887
MARC0101036	59.3363
WU_10.2_17_6039766	87.6356
WU_10.2_17_6521746	64.9601
DRGA0016506	90.4286
WU_10.2_17_6946270	97.1708
ALGA0092923	79.7229
H3GA0047693	97.1708
MARC0021764	92.9076
WU_10.2_17_17804821	73.3602
ALGA0095779	87.7827
ALGA0095902	77.1119
H3GA0049585	94.2408
WU_10.2_17_62755181	33.72
ALGA0096651	102.666
WU_10.2_17_68604926	91.3191
ASGA0082412	95.6014
ASGA0079021	88.947
ASGA0079028	109.539
WU_10.2_18_17147121	109.539
ALGA0097232	117.614
ALGA0097239	113.51
ALGA0097555	117.268
H3GA0050697	45.7087
INRA0055685	108.986
ASGA0103778	118.391
WU_10.2_18_36894098	34.7138
ALGA0098006	109.709
DIAS0000681	83.277
H3GA0050793	84.5146
WU_10.2_18_43204315	68.726
ASGA0085505	112.852
WU_10.2_18_45766672	62.5615
ALGA0098306	68.8558
ASGA0083083	126.758
MARC0024065	113.704

## Sheet: LLFE
MEcyan	Connectivity
ALGA0001548	11.5421
ALGA0001726	19.5792
ASGA0001735	5.34997
ALGA0003260	10.0441
ALGA0003503	7.65264
ASGA0003139	4.32592
WU_10.2_1_305482472	9.69499
MARC0112805	9.69587
ALGA0010918	2.42502
WU_10.2_2_26850491	16.2547
ALGA0012664	16.2572
ALGA0107594	16.2558
WU_10.2_2_27312245	16.2558
ALGA0012760	10.8255
ASGA0009813	12.9258
ALGA0012826	12.4697
ASGA0101798	10.7917
3_1029690	16.0474
WU_10.2_3_86013839	1.836
DIAS0001347	10.2432
WU_10.2_3_128497956	7.13734
WU_10.2_3_129565013	13.5569
ASGA0102605	7.1437
WU_10.2_4_5301570	12.651
ALGA0024697	19.5951
M1GA0005933	12.8242
ASGA0020184	10.8178
MARC0045184	7.51799
DBWU0000960	2.80873
H3GA0013916	9.63549
ALGA0027641	12.1309
H3GA0014317	1.52939
MARC0037052	3.03957
WU_10.2_5_2520748	8.50185
ASGA0023886	11.902
WU_10.2_5_4926864	10.9799
WU_10.2_5_33718524	8.43478
ALGA0107784	7.54468
WU_10.2_6_1914834	10.0069
ASGA0106041	5.1332
H3GA0053053	13.2534
WU_10.2_6_16061829	3.76351
WU_10.2_6_31224684	17.4125
ASGA0028465	10.6404
H3GA0018173	12.5744
WU_10.2_6_146428369	5.09895
WU_10.2_6_146641053	7.8603
WU_10.2_6_150613578	2.08803
H3GA0022488	16.9402
WU_10.2_8_19174176	14.8278
MARC0001414	2.79715
MARC0001322	23.4638
DIAS0001136	10.7857
ALGA0124361	11.9783
MARC0093684	6.23893
CASI0010058	11.025
MARC0073866	6.23893
ASGA0089323	11.025
MARC0067233	6.23893
ALGA0048662	18.7192
WU_10.2_8_105615271	5.71147
ALGA0048810	5.72588
H3GA0025223	5.72993
WU_10.2_8_118356720	15.4263
ASGA0104242	19.3618
WU_10.2_8_131812635	14.8916
WU_10.2_8_132067545	18.8038
WU_10.2_8_132645572	17.0615
ASGA0039984	18.1825
WU_10.2_8_136019283	20.0764
WU_10.2_8_136206609	20.0752
ASGA0097249	20.171
WU_10.2_8_136296553	20.0768
MARC0092065	16.7297
WU_10.2_9_40209438	11.6618
WU_10.2_9_42202632	8.58989
ASGA0043791	18.5286
MARC0094887	17.8139
WU_10.2_9_122351053	11.1574
ALGA0055134	6.52749
ALGA0055316	20.1251
H3GA0028381	20.1521
ASGA0046622	1.05614
MARC0039262	13.3963
DIAS0004765	13.3972
DRGA0010428	13.3972
DRGA0010456	6.66426
WU_10.2_10_42354784	6.67116
WU_10.2_10_43218939	6.68743
ALGA0058903	16.5182
WU_10.2_10_51193114	6.58958
ASGA0048122	14.2549
ALGA0059080	10.5098
MARC0027023	10.2855
MARC0013039	10.2855
ALGA0118469	10.2855
WU_10.2_10_74525323	10.2855
ALGA0060404	3.17161
ALGA0061286	11.9533
MARC0063090	11.6612
ASGA0052511	11.6614
MARC0090250	4.6093
MARC0010638	4.6093
MARC0015693	9.82467
WU_10.2_13_13079566	23.2206
WU_10.2_13_13353046	23.2206
WU_10.2_13_13373371	9.44267
MARC0050929	6.54948
ASGA0056281	7.51775
WU_10.2_13_18643800	7.74512
MARC0062513	5.56178
WU_10.2_13_21712143	23.0893
ALGA0068748	23.0838
CASI0004235	23.072
ALGA0068783	23.0653
ALGA0068790	23.065
MARC0050907	23.0682
ASGA0057926	5.6574
MARC0002633	5.67048
ALGA0111449	5.65473
H3GA0036746	11.5003
INRA0040494	16.2351
DRGA0012611	11.5172
DRGA0012612	16.2373
ALGA0070957	11.5153
MARC0097146	12.0833
WU_10.2_13_218141951	2.98253
MARC0050643	6.08848
ALGA0076906	5.00216
ASGA0062993	6.37261
ASGA0063762	2.82588
ALGA0079411	2.98269
WU_10.2_14_134915667	12.6852
ALGA0082045	11.6699
DRGA0014679	18.487
DRGA0014937	14.7532
ALGA0112980	18.2829
MARC0112426	9.30975
H3GA0047974	9.30975
ALGA0097014	14.0517
M1GA0023069	13.3521
WU_10.2_18_14721210	11.9534
WU_10.2_18_17104553	10.5354
WU_10.2_18_17214959	10.533
WU_10.2_18_17351354	4.93632
H3GA0050793	8.89748

## Sheet: LHFE
MEdarkolivegreen	Connectivity		MEpaleturquoise	Connectivity
WU_10.2_1_263050463	311.648		ALGA0007511	215.465
ALGA0008501	311.648		WU_10.2_2_6609213	245.378
MARC0099000	309.478		ALGA0114373	223.531
DRGA0002194	309.478		DRGA0003348	223.502
DRGA0002285	280.191		DRGA0003353	223.502
ALGA0009127	295.375		ASGA0086035	223.502
MARC0041508	274.476		ASGA0085315	248.957
MARC0079029	304.428		WU_10.2_3_2636899	248.957
WU_10.2_1_305482472	248.359		WU_10.2_3_2667363	248.919
MARC0112805	248.353		WU_10.2_3_2782204	248.919
WU_10.2_1_306704173	321.049		WU_10.2_3_2868581	248.919
WU_10.2_1_306826595	295.543		WU_10.2_3_3052227	248.919
H3GA0005335	302.03		H3GA0008443	248.88
MARC0069164	290.777		DRGA0004499	245.137
2_149779489	251.525		ASGA0019058	226.917
ASGA0094829	314.644		ALGA0025880	207.148
3_11552126	248.881		MARC0064723	246.682
WU_10.2_3_12228364	314.024		ASGA0020859	207.111
ASGA0090008	300.359		WU_10.2_6_29461802	183.518
WU_10.2_3_13740127	357.899		WU_10.2_6_143333513	238.83
WU_10.2_3_13837140	313.183		WU_10.2_7_1747049	207.318
MARC0020850	295.259		WU_10.2_7_1774937	287.441
WU_10.2_3_14039421	357.914		WU_10.2_7_1787753	275.148
WU_10.2_3_14150857	357.914		WU_10.2_7_1806683	287.441
ASGA0013557	357.914		DRGA0007045	198.029
ALGA0017726	357.91		WU_10.2_7_3037832	223.917
WU_10.2_3_15281918	297.624		7_3117029	290.411
ASGA0013789	217.825		H3GA0019402	223.962
ASGA0015008	175.829		MARC0022399	216.156
ALGA0019909	318.998		ALGA0107238	201.547
WU_10.2_3_86013839	374.323		ASGA0042484	204.558
MARC0031307	318.998		WU_10.2_9_40209438	204.59
MARC0055713	300.348		WU_10.2_9_40407637	204.59
MARC0032231	374.323		ALGA0056101	191.796
ALGA0019965	366.935		ALGA0058465	212.446
ASGA0015250	374.314		ASGA0047633	234.141
ALGA0019986	374.306		ALGA0058642	203.466
ALGA0020006	374.347		WU_10.2_10_47524154	203.477
MARC0063337	332.159		WU_10.2_10_49106529	203.476
WU_10.2_3_93359214	332.159		WU_10.2_10_50748425	203.509
MARC0093584	338.435		WU_10.2_11_76416142	272.63
WU_10.2_3_139897907	356.619		ASGA0057264	233.221
DRGA0004390	323.427		ASGA0061751	219.309
MARC0025303	321.677		ASGA0103366	219.3
INRA0015761	165.877		ALGA0075909	219.3
MARC0096258	334.296		ALGA0079411	241.75
MARC0013966	282.278		ALGA0081185	270.665
WU_10.2_5_10207074	370.676		WU_10.2_15_22371432	234.994
H3GA0015724	340.065		DRGA0015006	200.107
ALGA0111801	298.102		ALGA0112740	200.155
5_67257457	216.971		ASGA0101329	200.153
WU_10.2_6_843630	247.364		INRA0061306	200.191
WU_10.2_6_1914834	320.056		ALGA0119371	200.227
WU_10.2_6_2223937	305.34		MARC0031294	239.441
ASGA0105625	305.34		ALGA0090104	200.01
6_2687731	218.716		CASI0008095	200.026
WU_10.2_6_3066059	242.741		ASGA0072967	200.101
ASGA0105361	343.444		ALGA0090291	200.101
WU_10.2_6_3178374	354.896		DRGA0016122	200.12
WU_10.2_6_3241813	354.896		ALGA0090432	200.094
M1GA0024645	350.037		ALGA0107725	180.927
ASGA0087471	314.871		18_60836032	225.599
WU_10.2_7_7290824	139.162
WU_10.2_7_11825139	255.283
WU_10.2_8_6125875	349.096
ASGA0037939	295.387
ALGA0046683	319.512
H3GA0024402	331.724
H3GA0024406	317.948
H3GA0024407	341.09
H3GA0024439	311.321
ALGA0048186	253.032
ASGA0039044	365.045
DIAS0003797	274.962
MARC0101213	274.956
ASGA0039069	274.949
WU_10.2_8_81164002	365.041
ASGA0039687	301.354
MARC0087394	301.289
WU_10.2_8_128008373	294.703
DRGA0017605	326.412
WU_10.2_8_128072123	284.098
WU_10.2_9_17202720	194.112
DRGA0009158	239.773
DRGA0009164	194.252
WU_10.2_9_17808200	306.254
ASGA0083712	268.144
ALGA0052258	289.634
CASI0009431	256.633
WU_10.2_9_40610598	290.626
ASGA0042576	256.738
ALGA0105894	256.747
WU_10.2_9_44060662	268.436
MARC0094191	260.008
ALGA0052676	329.163
DIAS0000933	292.944
ASGA0101017	344.747
H3GA0055458	283.668
WU_10.2_10_1363218	272.475
WU_10.2_10_1390880	340.575
ASGA0098231	272.475
ALGA0056216	360.854
WU_10.2_10_2101855	301.841
ALGA0105540	232.749
WU_10.2_10_4209860	375.391
WU_10.2_10_4600511	247.238
DRGA0010301	232.56
WU_10.2_10_14246268	322.534
ALGA0057474	264.544
H3GA0029466	264.538
WU_10.2_10_28281628	308.428
DRGA0010478	243.612
MARC0069719	243.65
DRGA0010548	232.384
ALGA0059163	210.472
WU_10.2_10_55381830	248.206
H3GA0053461	279.624
MARC0053018	279.624
WU_10.2_10_57161562	298.959
DRGA0010563	293.778
WU_10.2_10_62111279	346.96
ALGA0116778	271.664
ASGA0048487	338.292
WU_10.2_10_71267122	294.26
ALGA0060296	231.805
ASGA0050154	382.296
ASGA0052524	206.474
WU_10.2_12_7634052	407.992
ASGA0053410	277.917
MARC0077537	292.653
ASGA0090983	288.154
H3GA0053692	341.111
MARC0032271	360.297
ASGA0055070	360.297
WU_10.2_13_739801	302.858
13_8705242	241.056
WU_10.2_13_9406445	191.734
WU_10.2_13_10894761	250.085
ASGA0056679	363.143
MARC0024930	242.024
ALGA0069900	241.792
ASGA0057443	310.071
ASGA0057446	241.788
ALGA0069922	241.786
13_49280975	241.784
ALGA0069927	341.457
ASGA0057455	241.779
ALGA0069958	241.779
ALGA0070608	292.913
ALGA0073188	227.762
ALGA0073201	227.749
ALGA0073208	227.736
WU_10.2_13_192504223	227.736
ASGA0059557	227.736
MARC0020231	227.684
ALGA0105472	241.796
ALGA0077918	293.222
WU_10.2_14_147798491	309.726
ALGA0083855	275.712
WU_10.2_15_1843856	291.305
ALGA0113804	300.523
WU_10.2_15_144572954	145.498
WU_10.2_16_8512963	240.708
WU_10.2_16_20450484	274.976
ALGA0089494	307.523
ASGA0073613	237.803
ASGA0094242	319.52
MARC0085465	333.707
H3GA0049585	237.712
MARC0069211	219.195
