# Supplementary material for: Genome-Wide Epistatic Interaction Networks Affecting Feed Efficiency in Duroc and Landrace Pigs
Source: Front Genet. 2020 Feb 28;11:121. doi: 10.3389/fgene.2020.00121 (PMC7058701; doi:10.3389/fgene.2020.00121)
Supplement: Supplementary file 2 [file Table_2.xlsx]

## Sheet: Duroc
Supplementary Table 2: The significant pathways (GroupPValue < 0.05, kappa score = 0.4) underlying the SNPs identified for each breed and from low and high feed efficient groups. Spreadsheet tabs are divided into different breeds and low/high feed efficient groups from each breed.
GOID	GOTerm	Ontology Source	Term PValue	Term PValue Corrected with Bonferroni step down	Group PValue	Group PValue Corrected with Bonferroni step down	GOLevels	GOGroups	% Associated Genes	Nr. Genes	Associated Genes Found
KEGG:00562	Inositol phosphate metabolism	KEGG_15.01.2019	0.21046	0.420919	0.000120074	0.00192118	[-1]	Group15	4.16667	3	[ITPK1, PI4KB, PLCB1]
KEGG:04012	ErbB signaling pathway	KEGG_15.01.2019	0.010214	0.684338	0.000120074	0.00192118	[-1]	Group15	7.14286	6	[ABL1, AKT3, LOC100511937, MAP2K4, NRG4, PRKCA]
KEGG:04014	Ras signaling pathway	KEGG_15.01.2019	0.0331739	1	0.000120074	0.00192118	[-1]	Group15	4.42478	10	[ABL1, AKT3, EFNA3, EXOC2, KITLG, KSR2, LOC100511937, PRKCA, RGL1, VEGFC]
KEGG:04015	Rap1 signaling pathway	KEGG_15.01.2019	0.000142428	0.0115367	0.000120074	0.00192118	[-1]	Group15	6.89655	14	[ADCY8, AKT3, DOCK4, DRD2, EFNA3, ITGB1, KITLG, LOC100511937, MAGI3, PLCB1, PRKCA, RAPGEF6, SKAP1, VEGFC]
KEGG:04020	Calcium signaling pathway	KEGG_15.01.2019	0.00258072	0.190973	0.000120074	0.00192118	[-1]	Group15	5.91398	11	[ADCY8, ATP2B2, ATP2B4, CAMK1D, HTR2A, ITPR1, NOS1, PDE1C, PLCB1, PPP3CC, PRKCA]
KEGG:04022	cGMP-PKG signaling pathway	KEGG_15.01.2019	0.00927189	0.630488	0.000120074	0.00192118	[-1]	Group15	5.55556	9	[ADCY8, AKT3, ATP2B2, ATP2B4, ITPR1, KCNMB3, PLCB1, PPP3CC, PRKCE]
KEGG:04066	HIF-1 signaling pathway	KEGG_15.01.2019	0.160337	1	0.000120074	0.00192118	[-1]	Group15	4.16667	4	[AKT3, IFNGR1, LOC100511937, PRKCA]
KEGG:04070	Phosphatidylinositol signaling system	KEGG_15.01.2019	0.0196961	1	0.000120074	0.00192118	[-1]	Group15	6.18557	6	[ITPK1, ITPR1, LOC100511937, PI4KB, PLCB1, PRKCA]
KEGG:04071	Sphingolipid signaling pathway	KEGG_15.01.2019	0.0422597	1	0.000120074	0.00192118	[-1]	Group15	5.17241	6	[AKT3, LOC100511937, MAP3K5, PLCB1, PRKCA, PRKCE]
KEGG:04072	Phospholipase D signaling pathway	KEGG_15.01.2019	0.136773	1	0.000120074	0.00192118	[-1]	Group15	4.16667	6	[ADCY8, AKT3, KITLG, LOC100511937, PLCB1, PRKCA]
KEGG:04210	Apoptosis	KEGG_15.01.2019	0.0745696	1	0.000120074	0.00192118	[-1]	Group15	4.47761	6	[AKT3, CTSS, ITPR1, LOC100511937, MAP3K5, TNFSF10]
KEGG:04213	Longevity regulating pathway	KEGG_15.01.2019	0.0446666	1	0.000120074	0.00192118	[-1]	Group15	6.55738	4	[ADCY8, AKT3, CLPB, LOC100511937]
KEGG:04261	Adrenergic signaling in cardiomyocytes	KEGG_15.01.2019	0.0300355	1	0.000120074	0.00192118	[-1]	Group15	5.14706	7	[ADCY8, AKT3, ATP2B2, ATP2B4, CACNG4, PLCB1, PRKCA]
KEGG:04270	Vascular smooth muscle contraction	KEGG_15.01.2019	0.0422597	1	0.000120074	0.00192118	[-1]	Group15	5.17241	6	[ADCY8, ITPR1, KCNMB3, PLCB1, PRKCA, PRKCE]
KEGG:04370	VEGF signaling pathway	KEGG_15.01.2019	0.0322619	1	0.000120074	0.00192118	[-1]	Group15	7.27273	4	[AKT3, LOC100511937, PPP3CC, PRKCA]
KEGG:04371	Apelin signaling pathway	KEGG_15.01.2019	0.0745696	1	0.000120074	0.00192118	[-1]	Group15	4.47761	6	[ADCY8, AKT3, ITPR1, NOS1, PLCB1, PRKCE]
KEGG:04380	Osteoclast differentiation	KEGG_15.01.2019	0.0192315	1	0.000120074	0.00192118	[-1]	Group15	5.64516	7	[AKT3, IFNGR1, LOC100511937, NCF2, PIGE-108A11.3, PPP3CC, TGFB2]
KEGG:04510	Focal adhesion	KEGG_15.01.2019	0.0103107	0.680504	0.000120074	0.00192118	[-1]	Group15	5.15464	10	[AKT3, COL2A1, COL4A3, COL4A4, ITGB1, ITGB5, LAMA4, LOC100511937, PRKCA, VEGFC]
KEGG:04540	Gap junction	KEGG_15.01.2019	0.0107951	0.701684	0.000120074	0.00192118	[-1]	Group15	7.05882	6	[ADCY8, DRD2, HTR2A, ITPR1, PLCB1, PRKCA]
KEGG:04611	Platelet activation	KEGG_15.01.2019	0.0484885	1	0.000120074	0.00192118	[-1]	Group15	5	6	[ADCY8, AKT3, ITGB1, ITPR1, LOC100511937, PLCB1]
KEGG:04650	Natural killer cell mediated cytotoxicity	KEGG_15.01.2019	0.0225273	1	0.000120074	0.00192118	[-1]	Group15	6	6	[IFNGR1, LOC100511937, PPP3CC, PRKCA, TNFSF10, ULBP1]
KEGG:04662	B cell receptor signaling pathway	KEGG_15.01.2019	0.199075	0.796301	0.000120074	0.00192118	[-1]	Group15	4.28571	3	[AKT3, LOC100511937, PPP3CC]
KEGG:04664	Fc epsilon RI signaling pathway	KEGG_15.01.2019	0.0517404	1	0.000120074	0.00192118	[-1]	Group15	6.25	4	[AKT3, LOC100511937, MAP2K4, PRKCA]
KEGG:04666	Fc gamma R-mediated phagocytosis	KEGG_15.01.2019	0.102415	1	0.000120074	0.00192118	[-1]	Group15	4.93827	4	[AKT3, LOC100511937, PRKCA, PRKCE]
KEGG:04670	Leukocyte transendothelial migration	KEGG_15.01.2019	0.0944565	1	0.000120074	0.00192118	[-1]	Group15	4.54545	5	[ITGB1, JAM3, LOC100511937, NCF2, PRKCA]
KEGG:04713	Circadian entrainment	KEGG_15.01.2019	0.0556391	1	0.000120074	0.00192118	[-1]	Group15	5.31915	5	[ADCY8, ITPR1, NOS1, PLCB1, PRKCA]
KEGG:04720	Long-term potentiation	KEGG_15.01.2019	0.0129836	0.817966	0.000120074	0.00192118	[-1]	Group15	7.8125	5	[ADCY8, ITPR1, PLCB1, PPP3CC, PRKCA]
KEGG:04723	Retrograde endocannabinoid signaling	KEGG_15.01.2019	0.0404184	1	0.000120074	0.00192118	[-1]	Group15	4.82759	7	[ADCY8, GABRA4, GABRB1, ITPR1, NDUFB9, PLCB1, PRKCA]
KEGG:04724	Glutamatergic synapse	KEGG_15.01.2019	0.0339094	1	0.000120074	0.00192118	[-1]	Group15	5.45455	6	[ADCY8, ITPR1, PLCB1, PPP3CC, PRKCA, SLC1A2]
KEGG:04725	Cholinergic synapse	KEGG_15.01.2019	0.0115006	0.73604	0.000120074	0.00192118	[-1]	Group15	6.25	7	[ADCY8, AKT3, CHRNB2, ITPR1, LOC100511937, PLCB1, PRKCA]
KEGG:04726	Serotonergic synapse	KEGG_15.01.2019	0.0972507	1	0.000120074	0.00192118	[-1]	Group15	4.5045	5	[GABRB1, HTR2A, ITPR1, PLCB1, PRKCA]
KEGG:04727	GABAergic synapse	KEGG_15.01.2019	0.124263	1	0.000120074	0.00192118	[-1]	Group15	4.5977	4	[ADCY8, GABRA4, GABRB1, PRKCA]
KEGG:04728	Dopaminergic synapse	KEGG_15.01.2019	0.0208057	1	0.000120074	0.00192118	[-1]	Group15	5.55556	7	[AKT3, DRD2, ITPR1, KIF5B, PLCB1, PPP3CC, PRKCA]
KEGG:04730	Long-term depression	KEGG_15.01.2019	0.0381737	1	0.000120074	0.00192118	[-1]	Group15	6.89655	4	[ITPR1, NOS1, PLCB1, PRKCA]
KEGG:04750	Inflammatory mediator regulation of TRP channels	KEGG_15.01.2019	0.00126674	0.0950058	0.000120074	0.00192118	[-1]	Group15	8.24742	8	[ADCY8, HTR2A, ITPR1, LOC100511937, PLCB1, PRKCA, PRKCE, TRPV1]
KEGG:04911	Insulin secretion	KEGG_15.01.2019	0.109486	1	0.000120074	0.00192118	[-1]	Group15	4.81928	4	[ADCY8, KCNMB3, PLCB1, PRKCA]
KEGG:04912	GnRH signaling pathway	KEGG_15.01.2019	0.0133551	0.828019	0.000120074	0.00192118	[-1]	Group15	6.74157	6	[ADCY8, ITPR1, MAP2K4, MAP3K4, PLCB1, PRKCA]
KEGG:04915	Estrogen signaling pathway	KEGG_15.01.2019	0.0664341	1	0.000120074	0.00192118	[-1]	Group15	4.61538	6	[ADCY8, AKT3, ESR1, ITPR1, LOC100511937, PLCB1]
KEGG:04916	Melanogenesis	KEGG_15.01.2019	0.173138	1	0.000120074	0.00192118	[-1]	Group15	4.0404	4	[ADCY8, KITLG, PLCB1, PRKCA]
KEGG:04917	Prolactin signaling pathway	KEGG_15.01.2019	0.0185648	1	0.000120074	0.00192118	[-1]	Group15	7.14286	5	[AKT3, ESR1, LOC100511937, SOCS5, SOCS7]
KEGG:04918	Thyroid hormone synthesis	KEGG_15.01.2019	0.0704757	1	0.000120074	0.00192118	[-1]	Group15	5.6338	4	[ADCY8, ITPR1, PLCB1, PRKCA]
KEGG:04919	Thyroid hormone signaling pathway	KEGG_15.01.2019	0.00315757	0.227345	0.000120074	0.00192118	[-1]	Group15	7.14286	8	[AKT3, ESR1, KAT2B, LOC100511937, NOTCH4, PLCB1, PRKCA, THRB]
KEGG:04920	Adipocytokine signaling pathway	KEGG_15.01.2019	0.204749	0.614246	0.000120074	0.00192118	[-1]	Group15	4.22535	3	[ACACB, ACSL6, AKT3]
KEGG:04921	Oxytocin signaling pathway	KEGG_15.01.2019	0.0430082	1	0.000120074	0.00192118	[-1]	Group15	4.7619	7	[ADCY8, CACNG4, CAMK1D, ITPR1, PLCB1, PPP3CC, PRKCA]
KEGG:04922	Glucagon signaling pathway	KEGG_15.01.2019	0.0577329	1	0.000120074	0.00192118	[-1]	Group15	5.26316	5	[ACACB, AKT3, ITPR1, PLCB1, PPP3CC]
KEGG:04923	Regulation of lipolysis in adipocytes	KEGG_15.01.2019	0.115132	1	0.000120074	0.00192118	[-1]	Group15	5.55556	3	[ADCY8, AKT3, LOC100511937]
KEGG:04924	Renin secretion	KEGG_15.01.2019	0.0542268	1	0.000120074	0.00192118	[-1]	Group15	6.15385	4	[ITPR1, PDE1C, PLCB1, PPP3CC]
KEGG:04925	Aldosterone synthesis and secretion	KEGG_15.01.2019	0.00083261	0.064111	0.000120074	0.00192118	[-1]	Group15	8.79121	8	[ADCY8, ATP2B2, ATP2B4, CAMK1D, ITPR1, PLCB1, PRKCA, PRKCE]
KEGG:04926	Relaxin signaling pathway	KEGG_15.01.2019	0.000521759	0.041219	0.000120074	0.00192118	[-1]	Group15	7.75194	10	[ADCY8, AKT3, COL4A3, COL4A4, LOC100511937, MAP2K4, NOS1, PLCB1, PRKCA, VEGFC]
KEGG:04927	Cortisol synthesis and secretion	KEGG_15.01.2019	0.150043	1	0.000120074	0.00192118	[-1]	Group15	4.91803	3	[ADCY8, ITPR1, PLCB1]
KEGG:04928	Parathyroid hormone synthesis, secretion and action	KEGG_15.01.2019	0.0811223	1	0.000120074	0.00192118	[-1]	Group15	4.7619	5	[ADCY8, ITPR1, PLCB1, PRKCA, SLC34A2]
KEGG:04933	AGE-RAGE signaling pathway in diabetic complications	KEGG_15.01.2019	0.00030762	0.0246096	0.000120074	0.00192118	[-1]	Group15	9.09091	9	[AKT3, COL4A3, COL4A4, LOC100511937, PLCB1, PRKCA, PRKCE, TGFB2, VEGFC]
KEGG:04961	Endocrine and other factor-regulated calcium reabsorption	KEGG_15.01.2019	0.0642033	1	0.000120074	0.00192118	[-1]	Group15	7.14286	3	[ESR1, PLCB1, PRKCA]
KEGG:04970	Salivary secretion	KEGG_15.01.2019	0.00123743	0.0940443	0.000120074	0.00192118	[-1]	Group15	9.33333	7	[ADCY8, ATP2B2, ATP2B4, ITPR1, NOS1, PLCB1, PRKCA]
KEGG:04971	Gastric acid secretion	KEGG_15.01.2019	0.073402	1	0.000120074	0.00192118	[-1]	Group15	5.55556	4	[ADCY8, ITPR1, PLCB1, PRKCA]
KEGG:04972	Pancreatic secretion	KEGG_15.01.2019	0.00071808	0.0560103	0.000120074	0.00192118	[-1]	Group15	8.98876	8	[ADCY8, ATP2B2, ATP2B4, CPB2, ITPR1, PLCB1, PNLIPRP2, PRKCA]
KEGG:05032	Morphine addiction	KEGG_15.01.2019	0.0140562	0.857431	0.000120074	0.00192118	[-1]	Group15	6.66667	6	[ADCY8, GABRA4, GABRB1, GRK5, PDE1C, PRKCA]
KEGG:05100	Bacterial invasion of epithelial cells	KEGG_15.01.2019	0.216205	0.216205	0.000120074	0.00192118	[-1]	Group15	4.10959	3	[ELMO2, ITGB1, LOC100511937]
KEGG:05142	Chagas disease (American trypanosomiasis)	KEGG_15.01.2019	0.0256211	1	0.000120074	0.00192118	[-1]	Group15	5.82524	6	[AKT3, IFNGR1, LOC100511937, MAP2K4, PLCB1, TGFB2]
KEGG:05143	African trypanosomiasis	KEGG_15.01.2019	0.0351551	1	0.000120074	0.00192118	[-1]	Group15	9.09091	3	[LAMA4, PLCB1, PRKCA]
KEGG:05145	Toxoplasmosis	KEGG_15.01.2019	0.0760909	1	0.000120074	0.00192118	[-1]	Group15	4.85437	5	[AKT3, IFNGR1, ITGB1, LAMA4, TGFB2]
KEGG:05146	Amoebiasis	KEGG_15.01.2019	0.00400168	0.28412	0.000120074	0.00192118	[-1]	Group15	7.6087	7	[COL4A3, COL4A4, LAMA4, LOC100511937, PLCB1, PRKCA, TGFB2]
KEGG:05164	Influenza A	KEGG_15.01.2019	0.0514142	1	0.000120074	0.00192118	[-1]	Group15	4.57516	7	[AKT3, IFNGR1, LOC100511937, MAP2K4, PRKCA, RNASEL, TNFSF10]
KEGG:05205	Proteoglycans in cancer	KEGG_15.01.2019	0.0790326	1	0.000120074	0.00192118	[-1]	Group15	4.08163	8	[AKT3, ESR1, ITGB1, ITGB5, ITPR1, LOC100511937, PRKCA, TGFB2]
KEGG:05211	Renal cell carcinoma	KEGG_15.01.2019	0.187848	0.939242	0.000120074	0.00192118	[-1]	Group15	4.41176	3	[AKT3, LOC100511937, TGFB2]
KEGG:05212	Pancreatic cancer	KEGG_15.01.2019	0.21046	0.420919	0.000120074	0.00192118	[-1]	Group15	4.16667	3	[AKT3, LOC100511937, TGFB2]
KEGG:05214	Glioma	KEGG_15.01.2019	0.0704757	1	0.000120074	0.00192118	[-1]	Group15	5.6338	4	[AKT3, CAMK1D, LOC100511937, PRKCA]
KEGG:05220	Chronic myeloid leukemia	KEGG_15.01.2019	0.0794373	1	0.000120074	0.00192118	[-1]	Group15	5.40541	4	[ABL1, AKT3, LOC100511937, TGFB2]
KEGG:05222	Small cell lung cancer	KEGG_15.01.2019	0.0147827	0.88696	0.000120074	0.00192118	[-1]	Group15	6.59341	6	[AKT3, COL4A3, COL4A4, ITGB1, LAMA4, LOC100511937]
KEGG:05223	Non-small cell lung cancer	KEGG_15.01.2019	0.165935	1	0.000120074	0.00192118	[-1]	Group15	4.6875	3	[AKT3, LOC100511937, PRKCA]
KEGG:05410	Hypertrophic cardiomyopathy (HCM)	KEGG_15.01.2019	0.0889382	1	0.000120074	0.00192118	[-1]	Group15	5.19481	4	[CACNG4, ITGB1, ITGB5, TGFB2]
KEGG:05414	Dilated cardiomyopathy (DCM)	KEGG_15.01.2019	0.0339964	1	0.000120074	0.00192118	[-1]	Group15	6.09756	5	[ADCY8, CACNG4, ITGB1, ITGB5, TGFB2]
KEGG:04360	Axon guidance	KEGG_15.01.2019	0.00511083	0.357758	0.00511083	0.0766624	[-1]	Group07	5.71429	10	[ABL1, ABLIM1, EFNA3, ITGB1, LOC100511937, NRP1, NTNG1, PPP3CC, PRKCA, SEMA6A]
KEGG:05014	Amyotrophic lateral sclerosis (ALS)	KEGG_15.01.2019	0.0206969	1	0.0206969	0.289757	[-1]	Group04	8.33333	4	[MAP3K5, NOS1, PPP3CC, SLC1A2]
KEGG:00512	Mucin type O-glycan biosynthesis	KEGG_15.01.2019	0.0274337	1	0.0274337	0.356639	[-1]	Group01	10	3	[B3GNT6, GALNT7, GALNTL6]
KEGG:04514	Cell adhesion molecules (CAMs)	KEGG_15.01.2019	0.0321669	1	0.0321669	0.386002	[-1]	Group09	5.07246	7	[CNTNAP2, ITGB1, JAM3, NCAM1, NFASC, NRXN3, NTNG1]
KEGG:04145	Phagosome	KEGG_15.01.2019	0.037933	1	0.037933	0.417263	[-1]	Group05	4.8951	7	[ATP6V0A4, ATP6V1B1, CTSS, ITGB1, ITGB5, NCF2, NOS1]
KEGG:04380	Osteoclast differentiation	KEGG_15.01.2019	0.0192315	1	0.071244	0.71244	[-1]	Group10	5.64516	7	[AKT3, IFNGR1, LOC100511937, NCF2, PIGE-108A11.3, PPP3CC, TGFB2]
KEGG:04512	ECM-receptor interaction	KEGG_15.01.2019	0.00811089	0.559652	0.071244	0.71244	[-1]	Group10	7.5	6	[COL2A1, COL4A3, COL4A4, ITGB1, ITGB5, LAMA4]
KEGG:04670	Leukocyte transendothelial migration	KEGG_15.01.2019	0.0944565	1	0.071244	0.71244	[-1]	Group10	4.54545	5	[ITGB1, JAM3, LOC100511937, NCF2, PRKCA]
KEGG:05140	Leishmaniasis	KEGG_15.01.2019	0.0542268	1	0.071244	0.71244	[-1]	Group10	6.15385	4	[IFNGR1, ITGB1, NCF2, TGFB2]
KEGG:05145	Toxoplasmosis	KEGG_15.01.2019	0.0760909	1	0.071244	0.71244	[-1]	Group10	4.85437	5	[AKT3, IFNGR1, ITGB1, LAMA4, TGFB2]
KEGG:05205	Proteoglycans in cancer	KEGG_15.01.2019	0.0790326	1	0.071244	0.71244	[-1]	Group10	4.08163	8	[AKT3, ESR1, ITGB1, ITGB5, ITPR1, LOC100511937, PRKCA, TGFB2]
KEGG:05410	Hypertrophic cardiomyopathy (HCM)	KEGG_15.01.2019	0.0889382	1	0.071244	0.71244	[-1]	Group10	5.19481	4	[CACNG4, ITGB1, ITGB5, TGFB2]
KEGG:05412	Arrhythmogenic right ventricular cardiomyopathy (ARVC)	KEGG_15.01.2019	0.182299	1	0.071244	0.71244	[-1]	Group10	4.47761	3	[CACNG4, ITGB1, ITGB5]
KEGG:05414	Dilated cardiomyopathy (DCM)	KEGG_15.01.2019	0.0339964	1	0.071244	0.71244	[-1]	Group10	6.09756	5	[ADCY8, CACNG4, ITGB1, ITGB5, TGFB2]
KEGG:04330	Notch signaling pathway	KEGG_15.01.2019	0.0838797	1	0.0838797	0.754918	[-1]	Group06	6.38298	3	[KAT2B, MAML2, NOTCH4]
KEGG:04721	Synaptic vesicle cycle	KEGG_15.01.2019	0.0857124	1	0.0857124	0.685699	[-1]	Group02	5.26316	4	[ATP6V0A4, ATP6V1B1, SLC1A2, SYT1]
KEGG:00520	Amino sugar and nucleotide sugar metabolism	KEGG_15.01.2019	0.0923917	1	0.0923917	0.646742	[-1]	Group08	6.12245	3	[CMAH, GMDS, PGM1]

## Sheet: Duroc_low
GOID	GOTerm	Ontology Source	Term PValue	Term PValue Corrected with Bonferroni step down	Group PValue	Group PValue Corrected with Bonferroni step down	GOLevels	GOGroups	% Associated Genes	Nr. Genes	Associated Genes Found
KEGG:00730	Thiamine metabolism	KEGG_15.01.2019	0.0217791	0.130675	0.0217791	0.0871165	[-1]	Group1	7.14286	1	[TPK1]
KEGG:00400	Phenylalanine, tyrosine and tryptophan biosynthesis	KEGG_15.01.2019	0.0109445	0.0766116	0.0669921	0.200976	[-1]	Group3	14.2857	1	[PAH]
KEGG:00790	Folate biosynthesis	KEGG_15.01.2019	0.0370685	0.148274	0.0669921	0.200976	[-1]	Group3	4.16667	1	[PAH]
KEGG:00360	Phenylalanine metabolism	KEGG_15.01.2019	0.0325049	0.162524	0.0669921	0.200976	[-1]	Group3	4.7619	1	[PAH]
KEGG:00510	N-Glycan biosynthesis	KEGG_15.01.2019	0.0743386	0.148677	0.0743386	0.148677	[-1]	Group0	2.04082	1	[MAN1C1]

## Sheet: Duroc_high
GOID	GOTerm	Ontology Source	Term PValue	Term PValue Corrected with Bonferroni step down	Group PValue	Group PValue Corrected with Bonferroni step down	GOLevels	GOGroups	% Associated Genes	Nr. Genes	Associated Genes Found
KEGG:04390	Hippo signaling pathway	KEGG_15.01.2019	0.00202306	0.0262998	0.00202306	0.0222537	[-1]	Group04	2.66667	4	[CRB1, DLG2, PARD6G, PPP1CB]
KEGG:00533	Glycosaminoglycan biosynthesis	KEGG_15.01.2019	0.0501332	0.501332	0.0501332	0.501332	[-1]	Group08	7.14286	1	[CHST4]
KEGG:00910	Nitrogen metabolism	KEGG_15.01.2019	0.0570942	0.513848	0.0570942	0.513848	[-1]	Group03	6.25	1	[CA12]
KEGG:00563	Glycosylphosphatidylinositol (GPI)-anchor biosynthesis	KEGG_15.01.2019	0.0878145	0.614702	0.0878145	0.702516	[-1]	Group09	4	1	[GPLD1]

## Sheet: Landrace
GOID	GOTerm	Ontology Source	Term PValue	Term PValue Corrected with Bonferroni step down	Group PValue	Group PValue Corrected with Bonferroni step down	GOLevels	GOGroups	% Associated Genes	Nr. Genes	Associated Genes Found
KEGG:04144	Endocytosis	KEGG_15.01.2019	0.0105244	1	0.0105244	0.684083	[-1]	Group11	5.46218	13	[ACAP1, ACAP3, AP2B1, ARRB1, CYTH1, MVB12B, RAB11FIP4, SH3GLB1, TGFBR1, TGFBR2, WASHC5, WIPF1, ZFYVE9]
KEGG:04022	cGMP-PKG signaling pathway	KEGG_15.01.2019	0.0728045	1	0.0188605	1	[-1]	Group74	4.93827	8	[ADCY8, ATP1A2, ATP2B2, CREB5, GNA12, NFATC2, PDE2A, PRKG2]
KEGG:04024	cAMP signaling pathway	KEGG_15.01.2019	0.102736	1	0.0188605	1	[-1]	Group74	4.59184	9	[ADCY8, ATP1A2, ATP2B2, CAMK2A, CREB5, GABBR2, GLI3, RAPGEF4, TIAM1]
KEGG:04261	Adrenergic signaling in cardiomyocytes	KEGG_15.01.2019	0.000199478	0.0287249	0.0188605	1	[-1]	Group74	8.82353	12	[ADCY8, ATP1A2, ATP2B2, CACNA2D3, CACNB2, CACNG4, CACNG5, CACNG7, CAMK2A, CREB5, PRKCA, RAPGEF4]
KEGG:04911	Insulin secretion	KEGG_15.01.2019	0.00131729	0.185738	0.0188605	1	[-1]	Group74	9.63855	8	[ADCY8, ATP1A2, CAMK2A, CREB5, KCNN3, PRKCA, PRKCG, RAPGEF4]
KEGG:04915	Estrogen signaling pathway	KEGG_15.01.2019	0.391898	1	0.0188605	1	[-1]	Group74	3.84615	5	[ADCY8, CREB5, GABBR2, GRB2, LOC110255312]
KEGG:04918	Thyroid hormone synthesis	KEGG_15.01.2019	0.0364501	1	0.0188605	1	[-1]	Group74	7.04225	5	[ADCY8, ATP1A2, CREB5, PRKCA, PRKCG]
KEGG:04925	Aldosterone synthesis and secretion	KEGG_15.01.2019	0.000548504	0.078436	0.0188605	1	[-1]	Group74	9.89011	9	[ADCY8, ATP1A2, ATP2B2, CAMK1D, CAMK2A, CREB5, PDE2A, PRKCA, PRKCG]
KEGG:04934	Cushing syndrome	KEGG_15.01.2019	1	1	0.0188605	1	[-1]	Group74	2.01342	3	[ADCY8, CAMK2A, CREB5]
KEGG:05014	Amyotrophic lateral sclerosis (ALS)	KEGG_15.01.2019	0.0350521	1	0.0350521	1	[-1]	Group25	8.33333	4	[APAF1, CAT, DERL1, NOS1]
KEGG:00230	Purine metabolism	KEGG_15.01.2019	0.0499125	1	0.0499125	1	[-1]	Group07	5.42636	7	[ADCY8, AK5, LOC100516797, PDE2A, PDE6A, PDE9A, PKM]
KEGG:04974	Protein digestion and absorption	KEGG_15.01.2019	0.0718927	1	0.0718927	1	[-1]	Group22	5.81395	5	[ATP1A2, COL6A3, MEP1A, PRCP, SLC15A1]
KEGG:04010	MAPK signaling pathway	KEGG_15.01.2019	0.0114663	1	0.0743221	1	[-1]	Group87	5.24476	15	[ARRB1, CACNA1E, CACNA2D3, CACNB2, CACNG4, CACNG5, CACNG7, GNA12, GRB2, MAP3K20, PRKCA, PRKCG, TAOK1, TGFBR1, TGFBR2]
KEGG:04020	Calcium signaling pathway	KEGG_15.01.2019	0.0593939	1	0.0743221	1	[-1]	Group87	4.83871	9	[ADCY8, ATP2B2, CACNA1E, CAMK1D, CAMK2A, HRH1, NOS1, PRKCA, PRKCG]
KEGG:04024	cAMP signaling pathway	KEGG_15.01.2019	0.102736	1	0.0743221	1	[-1]	Group87	4.59184	9	[ADCY8, ATP1A2, ATP2B2, CAMK2A, CREB5, GABBR2, GLI3, RAPGEF4, TIAM1]
KEGG:04260	Cardiac muscle contraction	KEGG_15.01.2019	0.0128335	1	0.0743221	1	[-1]	Group87	8	6	[ATP1A2, CACNA2D3, CACNB2, CACNG4, CACNG5, CACNG7]
KEGG:04261	Adrenergic signaling in cardiomyocytes	KEGG_15.01.2019	0.000199478	0.0287249	0.0743221	1	[-1]	Group87	8.82353	12	[ADCY8, ATP1A2, ATP2B2, CACNA2D3, CACNB2, CACNG4, CACNG5, CACNG7, CAMK2A, CREB5, PRKCA, RAPGEF4]
KEGG:04310	Wnt signaling pathway	KEGG_15.01.2019	0.425451	1	0.0743221	1	[-1]	Group87	3.47222	5	[CAMK2A, NFATC2, PRKCA, PRKCG, ROR2]
KEGG:04370	VEGF signaling pathway	KEGG_15.01.2019	0.170172	1	0.0743221	1	[-1]	Group87	5.45455	3	[NFATC2, PRKCA, PRKCG]
KEGG:04720	Long-term potentiation	KEGG_15.01.2019	0.0836471	1	0.0743221	1	[-1]	Group87	6.25	4	[ADCY8, CAMK2A, PRKCA, PRKCG]
KEGG:04725	Cholinergic synapse	KEGG_15.01.2019	0.0259708	1	0.0743221	1	[-1]	Group87	6.25	7	[ADCY8, CAMK2A, CREB5, GNB5, KCNQ3, PRKCA, PRKCG]
KEGG:04750	Inflammatory mediator regulation of TRP channels	KEGG_15.01.2019	0.106653	1	0.0743221	1	[-1]	Group87	5.15464	5	[ADCY8, CAMK2A, HRH1, PRKCA, PRKCG]
KEGG:04911	Insulin secretion	KEGG_15.01.2019	0.00131729	0.185738	0.0743221	1	[-1]	Group87	9.63855	8	[ADCY8, ATP1A2, CAMK2A, CREB5, KCNN3, PRKCA, PRKCG, RAPGEF4]
KEGG:04916	Melanogenesis	KEGG_15.01.2019	0.113728	1	0.0743221	1	[-1]	Group87	5.05051	5	[ADCY8, CAMK2A, EDN1, PRKCA, PRKCG]
KEGG:04918	Thyroid hormone synthesis	KEGG_15.01.2019	0.0364501	1	0.0743221	1	[-1]	Group87	7.04225	5	[ADCY8, ATP1A2, CREB5, PRKCA, PRKCG]
KEGG:04921	Oxytocin signaling pathway	KEGG_15.01.2019	0.00146417	0.204984	0.0743221	1	[-1]	Group87	7.48299	11	[ADCY8, CACNA2D3, CACNB2, CACNG4, CACNG5, CACNG7, CAMK1D, CAMK2A, NFATC2, PRKCA, PRKCG]
KEGG:04925	Aldosterone synthesis and secretion	KEGG_15.01.2019	0.000548504	0.078436	0.0743221	1	[-1]	Group87	9.89011	9	[ADCY8, ATP1A2, ATP2B2, CAMK1D, CAMK2A, CREB5, PDE2A, PRKCA, PRKCG]
KEGG:04971	Gastric acid secretion	KEGG_15.01.2019	0.0106105	1	0.0743221	1	[-1]	Group87	8.33333	6	[ADCY8, ATP1A2, ATP4A, CAMK2A, PRKCA, PRKCG]
KEGG:05214	Glioma	KEGG_15.01.2019	0.0364501	1	0.0743221	1	[-1]	Group87	7.04225	5	[CAMK1D, CAMK2A, GRB2, PRKCA, PRKCG]
KEGG:05225	Hepatocellular carcinoma	KEGG_15.01.2019	0.311313	1	0.0743221	1	[-1]	Group87	3.75	6	[GRB2, GSTA4, PRKCA, PRKCG, TGFBR1, TGFBR2]
KEGG:05410	Hypertrophic cardiomyopathy (HCM)	KEGG_15.01.2019	0.0489459	1	0.0743221	1	[-1]	Group87	6.49351	5	[CACNA2D3, CACNB2, CACNG4, CACNG5, CACNG7]
KEGG:05412	Arrhythmogenic right ventricular cardiomyopathy (ARVC)	KEGG_15.01.2019	0.0293431	1	0.0743221	1	[-1]	Group87	7.46269	5	[CACNA2D3, CACNB2, CACNG4, CACNG5, CACNG7]
KEGG:05414	Dilated cardiomyopathy (DCM)	KEGG_15.01.2019	0.0192517	1	0.0743221	1	[-1]	Group87	7.31707	6	[ADCY8, CACNA2D3, CACNB2, CACNG4, CACNG5, CACNG7]
KEGG:00780	Biotin metabolism	KEGG_15.01.2019	0.0757415	1	0.0757415	1	[-1]	Group46	33.3333	1	[HLCS]

## Sheet: Landrace_low
GOID	GOTerm	Ontology Source	Term PValue	Term PValue Corrected with Bonferroni step down	Group PValue	Group PValue Corrected with Bonferroni step down	GOLevels	GOGroups	% Associated Genes	Nr. Genes	Associated Genes Found
KEGG:00310	Lysine degradation	KEGG_15.01.2019	0.0118637	0.142365	0.0118637	0.083046	[-1]	Group1	3.44828	2	[PLOD1, SETD7]
KEGG:04136	Autophagy	KEGG_15.01.2019	0.088299	0.529794	0.088299	0.529794	[-1]	Group0	3.125	1	[RPTOR]
KEGG:00220	Arginine biosynthesis	KEGG_15.01.2019	0.0533646	0.426917	0.0946213	0.473106	[-1]	Group6	5.26316	1	[NOS1]
KEGG:00330	Arginine and proline metabolism	KEGG_15.01.2019	0.129607	0.388822	0.0946213	0.473106	[-1]	Group6	2.08333	1	[NOS1]
KEGG:04970	Salivary secretion	KEGG_15.01.2019	0.0193383	0.212721	0.0946213	0.473106	[-1]	Group6	2.66667	2	[ATP2B2, NOS1]
KEGG:05014	Amyotrophic lateral sclerosis (ALS)	KEGG_15.01.2019	0.129607	0.388822	0.0946213	0.473106	[-1]	Group6	2.08333	1	[NOS1]

## Sheet: Landrace_high
GOID	GOTerm	Ontology Source	Term PValue	Term PValue Corrected with Bonferroni step down	Group PValue	Group PValue Corrected with Bonferroni step down	GOLevels	GOGroups	% Associated Genes	Nr. Genes	Associated Genes Found
KEGG:00062	Fatty acid elongation	KEGG_15.01.2019	0.111389	0.556944	0.00279083	0.0195358	[-1]	Group6	3.44828	1	[HADH]
KEGG:00071	Fatty acid degradation	KEGG_15.01.2019	0.011836	0.153868	0.00279083	0.0195358	[-1]	Group6	4.87805	2	[ACAT1, HADH]
KEGG:00072	Synthesis and degradation of ketone bodies	KEGG_15.01.2019	0.0359405	0.287524	0.00279083	0.0195358	[-1]	Group6	11.1111	1	[ACAT1]
KEGG:00280	Valine, leucine and isoleucine degradation	KEGG_15.01.2019	4.48006e-05	0.000806411	0.00279083	0.0195358	[-1]	Group6	8	4	[ACAT1, ACSF3, HADH, PCCA]
KEGG:00310	Lysine degradation	KEGG_15.01.2019	0.0228643	0.205778	0.00279083	0.0195358	[-1]	Group6	3.44828	2	[ACAT1, HADH]
KEGG:00380	Tryptophan metabolism	KEGG_15.01.2019	0.0129688	0.142656	0.00279083	0.0195358	[-1]	Group6	4.65116	2	[ACAT1, HADH]
KEGG:00620	Pyruvate metabolism	KEGG_15.01.2019	0.13994	0.559759	0.00279083	0.0195358	[-1]	Group6	2.7027	1	[ACAT1]
KEGG:00630	Glyoxylate and dicarboxylate metabolism	KEGG_15.01.2019	0.006455	0.096825	0.00279083	0.0195358	[-1]	Group6	6.66667	2	[ACAT1, PCCA]
KEGG:00640	Propanoate metabolism	KEGG_15.01.2019	0.00688282	0.0963595	0.00279083	0.0195358	[-1]	Group6	6.45161	2	[ACAT1, PCCA]
KEGG:00650	Butanoate metabolism	KEGG_15.01.2019	0.00415798	0.0665277	0.00279083	0.0195358	[-1]	Group6	8.33333	2	[ACAT1, HADH]
KEGG:00900	Terpenoid backbone biosynthesis	KEGG_15.01.2019	0.00318771	0.0541911	0.00279083	0.0195358	[-1]	Group6	9.52381	2	[ACAT1, PDSS1]
KEGG:04216	Ferroptosis	KEGG_15.01.2019	0.0123967	0.14876	0.0123967	0.0743799	[-1]	Group1	4.7619	2	[LPCAT3, SLC39A8]
KEGG:04514	Cell adhesion molecules (CAMs)	KEGG_15.01.2019	0.0179047	0.179047	0.0179047	0.0895237	[-1]	Group4	2.17391	3	[CADM1, CDH3, CLDN7]
KEGG:00670	One carbon pool by folate	KEGG_15.01.2019	0.0706294	0.423776	0.0706294	0.282518	[-1]	Group0	5.55556	1	[GART]
KEGG:04721	Synaptic vesicle cycle	KEGG_15.01.2019	0.037689	0.263823	0.0810691	0.243207	[-1]	Group5	2.63158	2	[NSF, UNC13B]
KEGG:04962	Vasopressin-regulated water reabsorption	KEGG_15.01.2019	0.160768	0.482305	0.0810691	0.243207	[-1]	Group5	2.32558	1	[NSF]
