# Supplementary material for: Genome-Wide Epistatic Interaction Networks Affecting Feed Efficiency in Duroc and Landrace Pigs
Source: Front Genet. 2020 Feb 28;11:121. doi: 10.3389/fgene.2020.00121 (PMC7058701; doi:10.3389/fgene.2020.00121)
Supplement: Supplementary file 3 [file Table_3.xlsx]

## Sheet: Duroc
Supplementary Table 3: Gene annotation, reference SNP ID, Sus scrofa EnsemblID, chromosome in which the SNPs are located and their connectivity scores for each breed and the low/high feed efficient groups. Spreadsheet tabs are divided into different breeds and low/high feed efficient groups from each breed.
SNPID	Chr	Refsnp_id	Ensembl gene ID	Connectivity	Gene name	Gene description
WU_10.2_5_1494881	5	rs321202796	ENSSSCG00000000018	2.78117	KIAA0930	KIAA0930 ortholog [Source:NCBI gene;Acc:100736589]
ASGA0024538	5	rs81387589	ENSSSCG00000000162	4.50714	BTBD11	BTB domain containing 11 [Source:NCBI gene;Acc:100520194]
H3GA0015743	5	rs80821664	ENSSSCG00000000167	3.79964	RIC8B	RIC8 guanine nucleotide exchange factor B [Source:NCBI gene;Acc:100154459]
H3GA0015743	5	rs80821664	ENSSSCG00000000169	3.79964	POLR3B	RNA polymerase III subunit B [Source:NCBI gene;Acc:102159905]
H3GA0015743	5	rs80821664	ENSSSCG00000000169	3.79964	POLR3B	RNA polymerase III subunit B [Source:NCBI gene;Acc:102159905]
DRGA0005461	5	rs80886721	ENSSSCG00000000169	4.9021	POLR3B	RNA polymerase III subunit B [Source:NCBI gene;Acc:102159905]
DRGA0005461	5	rs80886721	ENSSSCG00000000169	4.9021	POLR3B	RNA polymerase III subunit B [Source:NCBI gene;Acc:102159905]
M1GA0007649	5	rs81382669	ENSSSCG00000000191	3.91831	KMT2D	lysine methyltransferase 2D [Source:NCBI gene;Acc:110260656]
DIAS0004585	5	rs325229936	ENSSSCG00000000413	6.08996	MYO1A	myosin IA [Source:NCBI gene;Acc:100739662]
DIAS0004585	5	rs325229936	ENSSSCG00000000413	6.08996	MYO1A	myosin IA [Source:NCBI gene;Acc:100739662]
WU_10.2_5_60413245	5	rs338928975	ENSSSCG00000000600	9.89935	EPS8	epidermal growth factor receptor pathway substrate 8 [Source:NCBI gene;Acc:100525921]
WU_10.2_5_60413245	5	rs338928975	ENSSSCG00000000600	9.89935	EPS8	epidermal growth factor receptor pathway substrate 8 [Source:NCBI gene;Acc:100525921]
SIRI0000261	5	rs321164718	ENSSSCG00000000601	4.64399	PTPRO	protein tyrosine phosphatase receptor type O [Source:NCBI gene;Acc:100524563]
WU_10.2_5_60473987	5	rs333874154	ENSSSCG00000000601	4.31703	PTPRO	protein tyrosine phosphatase receptor type O [Source:NCBI gene;Acc:100524563]
WU_10.2_5_60796681	5	rs318956021	ENSSSCG00000000602	9.89935	RERG	RAS like estrogen regulated growth inhibitor [Source:NCBI gene;Acc:100155884]
ALGA0032572	5	rs81384940	ENSSSCG00000000736	4.51249	TEAD4	TEA domain transcription factor 4 [Source:NCBI gene;Acc:100152085]
WU_10.2_5_73855132	5	rs344798026	ENSSSCG00000000783	3.3173	SLC2A13	solute carrier family 2 member 13 [Source:NCBI gene;Acc:106504075]
ALGA0103533	5	rs81330541	ENSSSCG00000000854	8.34289	STAB2	stabilin 2 [Source:NCBI gene;Acc:100521556]
ALGA0033160	5	rs81385674	ENSSSCG00000000854	8.34289	STAB2	stabilin 2 [Source:NCBI gene;Acc:100521556]
MARC0006404	5	rs81242129	ENSSSCG00000000854	8.34289	STAB2	stabilin 2 [Source:NCBI gene;Acc:100521556]
WU_10.2_5_85211794	5	rs329879326	ENSSSCG00000000856	6.61744	PAH	phenylalanine hydroxylase [Source:NCBI gene;Acc:100521900]
DRGA0006115	5	rs81303215	ENSSSCG00000000873	6.14566	ANO4	anoctamin 4 [Source:NCBI gene;Acc:100525519]
DRGA0006379	5	rs80960146	ENSSSCG00000000940	2.25009	PPFIA2	PTPRF interacting protein alpha 2 [Source:NCBI gene;Acc:100512281]
H3GA0017261	5	rs80994268	ENSSSCG00000000940	10.9323	PPFIA2	PTPRF interacting protein alpha 2 [Source:NCBI gene;Acc:100512281]
ALGA0034199	5	rs80953061	ENSSSCG00000000948	4.50244	SYT1	synaptotagmin 1 [Source:NCBI gene;Acc:100513599]
WU_10.2_7_70135	7	rs341898655	ENSSSCG00000000985	6.27215	EXOC2	exocyst complex component 2 [Source:NCBI gene;Acc:100520314]
WU_10.2_7_58555	7	rs319903368	ENSSSCG00000000985	5.42625	EXOC2	exocyst complex component 2 [Source:NCBI gene;Acc:100520314]
WU_10.2_7_70135	7	rs341898655	ENSSSCG00000000985	6.27215	EXOC2	exocyst complex component 2 [Source:NCBI gene;Acc:100520314]
WU_10.2_7_1191930	7	rs337707989	ENSSSCG00000000994	2.91295	GMDS	GDP-mannose 4,6-dehydratase [Source:NCBI gene;Acc:100520846]
ASGA0030822	7	rs80931369	ENSSSCG00000001027	6.3772	BMP6	bone morphogenetic protein 6 [Source:NCBI gene;Acc:100155536]
WU_10.2_7_5792644	7	rs334890687	ENSSSCG00000001033	2.16186	SLC35B3	solute carrier family 35 member B3 [Source:NCBI gene;Acc:100157111]
DRGA0007110	7	rs81295342	ENSSSCG00000001049	5.88725	HIVEP1	human immunodeficiency virus type I enhancer binding protein 1 [Source:NCBI gene;Acc:100519608]
H3GA0019975	7	rs80839507	ENSSSCG00000001061	3.98298	JARID2	jumonji and AT-rich interaction domain containing 2 [Source:NCBI gene;Acc:100524569]
ALGA0038983	7	rs80968175	ENSSSCG00000001080	5.5728	CDKAL1	CDK5 regulatory subunit associated protein 1 like 1 [Source:NCBI gene;Acc:100512355]
H3GA0020180	7	rs80837488	ENSSSCG00000001085	13.4185	DCDC2	doublecortin domain containing 2 [Source:NCBI gene;Acc:100153025]
ASGA0031606	7	rs80843111	ENSSSCG00000001085	8.32896	DCDC2	doublecortin domain containing 2 [Source:NCBI gene;Acc:100153025]
ASGA0031623	7	rs80833356	ENSSSCG00000001085	9.01214	DCDC2	doublecortin domain containing 2 [Source:NCBI gene;Acc:100153025]
DRGA0007294	7	rs80892777	ENSSSCG00000001087	8.01331	MRS2	magnesium transporter MRS2 [Source:NCBI gene;Acc:100151824]
DRGA0007294	7	rs80892777	ENSSSCG00000001089	8.01331	GPLD1	glycosylphosphatidylinositol specific phospholipase D1 [Source:NCBI gene;Acc:100157497]
H3GA0020211	7	rs80932009	ENSSSCG00000001097	8.01331	RIPOR2	RHO family interacting cell polarization regulator 2 [Source:NCBI gene;Acc:100154661]
ASGA0031709	7	rs80954097	ENSSSCG00000001099	5.08423	CMAH	cytidine monophosphate-N-acetylneuraminic acid hydroxylase [Source:NCBI gene;Acc:396918]
ASGA0032063	7	rs80940999	ENSSSCG00000001440	6.19466	NOTCH4	notch receptor 4 [Source:NCBI gene;Acc:100144522]
ASGA0034220	7	rs80852453	ENSSSCG00000001860	6.92314	NRG4	neuregulin 4 [Source:NCBI gene;Acc:100516621]
ALGA0043842	7	rs81396004	ENSSSCG00000002316	4.59051	COX16	cytochrome c oxidase assembly protein COX16 homolog, mitochondrial [Source:NCBI gene;Acc:100525232]
WU_10.2_7_109751677	7	rs330589536	ENSSSCG00000002410	13.8681	CEP128	centrosomal protein 128 [Source:NCBI gene;Acc:100520033]
WU_10.2_7_109892831	7	rs340978428	ENSSSCG00000002410	13.9578	CEP128	centrosomal protein 128 [Source:NCBI gene;Acc:100520033]
MARC0073299	7	rs80786139	ENSSSCG00000002412	3.20261	STON2	stonin 2 [Source:NCBI gene;Acc:100157426]
WU_10.2_7_110305797	7	rs334063320	ENSSSCG00000002412	13.8125	STON2	stonin 2 [Source:NCBI gene;Acc:100157426]
WU_10.2_7_120058077	7	rs341966093	ENSSSCG00000002444	2.99291	FBLN5	fibulin 5 [Source:NCBI gene;Acc:100155248]
WU_10.2_7_120521834	7	rs337247158	ENSSSCG00000002450	3.02373	SLC24A4	solute carrier family 24 member 4 [Source:NCBI gene;Acc:100156914]
M1GA0010832	7	rs80803653	ENSSSCG00000002451	3.47511	RIN3	Ras and Rab interactor 3 [Source:NCBI gene;Acc:100155709]
M1GA0010832	7	rs80803653	ENSSSCG00000002457	3.47511	ITPK1	inositol-tetrakisphosphate 1-kinase [Source:NCBI gene;Acc:100152339]
ALGA0045084	7	rs80947662	ENSSSCG00000002467	4.1906	ASB2	ankyrin repeat and SOCS box containing 2 [Source:NCBI gene;Acc:100153068]
ALGA0045373	7	rs80893401	ENSSSCG00000002504	2.22081	AK7	adenylate kinase 7 [Source:NCBI gene;Acc:100152573]
MARC0032184	6	rs81226113	ENSSSCG00000002670	5.51915	USP10	ubiquitin specific peptidase 10 [Source:NCBI gene;Acc:100514462]
CASI0009615	6	rs334165648	ENSSSCG00000002753	3.61062	NOB1	NIN1 (RPN12) binding protein 1 homolog [Source:NCBI gene;Acc:100516270]
ALGA0034945	6	rs81394800	ENSSSCG00000002795	8.09318	CDH11	cadherin 11 [Source:NCBI gene;Acc:100525579]
WU_10.2_6_28172798	6	rs343631513	ENSSSCG00000002831	4.20545	IRX3	iroquois homeobox 3 [Source:NCBI gene;Acc:100518611]
INRA0021527	6	rs320008166	ENSSSCG00000003251	9.65887	NLRP12	NLR family pyrin domain containing 12 [Source:NCBI gene;Acc:100523066]
ALGA0035562	6	rs81388525	ENSSSCG00000003434	9.7906	MFN2	mitofusin 2 [Source:NCBI gene;Acc:100512354]
ALGA0035562	6	rs81388525	ENSSSCG00000003434	9.7906	MFN2	mitofusin 2 [Source:NCBI gene;Acc:100512354]
ALGA0114347	6	rs81343302	ENSSSCG00000003570	4.18152	WDTC1	WD and tetratricopeptide repeats 1 [Source:NCBI gene;Acc:100190994]
ALGA0036946	6	rs81392158	ENSSSCG00000003781	3.30213	ERICH3	glutamate rich 3 [Source:NCBI gene;Acc:100514238]
ASGA0029648	6	rs81392418	ENSSSCG00000003795	7.73142	WLS	Wnt ligand secretion mediator [Source:NCBI gene;Acc:100516916]
WU_10.2_6_137203940	6	rs319530470	ENSSSCG00000003812	14.2923	PGM1	phosphoglucomutase 1 [Source:NCBI gene;Acc:397566]
WU_10.2_6_140418908	6	rs330897033	ENSSSCG00000003828	7.85564	FGGY	FGGY carbohydrate kinase domain containing [Source:NCBI gene;Acc:100525819]
WU_10.2_6_152888896	6	rs321881980	ENSSSCG00000003909	8.92139	PIK3R3	phosphatidylinositol 3-kinase regulatory subunit gamma [Source:NCBI gene;Acc:100511937]
ASGA0030227	6	rs81394065	ENSSSCG00000003913	5.62022	MAST2	microtubule associated serine/threonine kinase 2 [Source:NCBI gene;Acc:100512112]
MARC0055650	6	rs81245903	ENSSSCG00000003968	4.23088	RIMKLA	ribosomal modification protein rimK like family member A [Source:NCBI gene;Acc:100522878]
WU_10.2_1_8593416	1	rs335186719	ENSSSCG00000004037	8.97565	MAP3K4	mitogen-activated protein kinase kinase kinase 4 [Source:NCBI gene;Acc:100154202]
M1GA0000623	1	rs81354862	ENSSSCG00000004044	9.41974	IGF2R	insulin like growth factor 2 receptor [Source:NCBI gene;Acc:397214]
INRA0000573	1	rs318599108	ENSSSCG00000004063	4.83344	TMEM242	transmembrane protein 242 [Source:NCBI gene;Acc:100152509]
WU_10.2_1_14604975	1	rs346290047	ENSSSCG00000004072	7.4727	IPCEF1	interaction protein for cytohesin exchange factors 1 [Source:NCBI gene;Acc:100737172]
ASGA0001168	1	rs81348505	ENSSSCG00000004077	2.16416	FBXO5	F-box protein 5 [Source:NCBI gene;Acc:100514379]
WU_10.2_1_16906504	1	rs319188770	ENSSSCG00000004087	6.77535	CCDC170	coiled-coil domain containing 170 [Source:NCBI gene;Acc:100516653]
WU_10.2_1_18040739	1	rs339319555	ENSSSCG00000004094	7.05603	PPP1R14C	protein phosphatase 1 regulatory inhibitor subunit 14C [Source:NCBI gene;Acc:100521302]
WU_10.2_1_18527521	1	rs325526241	ENSSSCG00000004101	7.49925	LRP11	LDL receptor related protein 11 [Source:NCBI gene;Acc:100153355]
H3GA0000965	1	rs80801051	ENSSSCG00000004101	6.046	LRP11	LDL receptor related protein 11 [Source:NCBI gene;Acc:100153355]
WU_10.2_1_18527521	1	rs325526241	ENSSSCG00000004101	7.49925	LRP11	LDL receptor related protein 11 [Source:NCBI gene;Acc:100153355]
H3GA0001089	1	rs81349951	ENSSSCG00000004123	3.96805	UTRN	utrophin [Source:NCBI gene;Acc:100523292]
ALGA0001597	1	rs81349961	ENSSSCG00000004123	3.93679	UTRN	utrophin [Source:NCBI gene;Acc:100523292]
DRGA0000223	1	rs81296943	ENSSSCG00000004128	7.29844	ZC2HC1B	zinc finger C2HC-type containing 1B [Source:NCBI gene;Acc:100524002]
WU_10.2_1_23980647	1	rs335888428	ENSSSCG00000004132	7.62785	PHACTR2	phosphatase and actin regulator 2 [Source:NCBI gene;Acc:100524350]
H3GA0001101	1	rs81350101	ENSSSCG00000004132	7.32072	PHACTR2	phosphatase and actin regulator 2 [Source:NCBI gene;Acc:100524350]
WU_10.2_1_24537768	1	rs328729464	ENSSSCG00000004136	9.0266	AIG1	androgen induced 1 [Source:NCBI gene;Acc:100151943]
ASGA0001642	1	rs80886405	ENSSSCG00000004139	13.9317	ADGRG6	adhesion G protein-coupled receptor G6 [Source:NCBI gene;Acc:100511292]
DRGA0000248	1	rs81296777	ENSSSCG00000004139	13.8301	ADGRG6	adhesion G protein-coupled receptor G6 [Source:NCBI gene;Acc:100511292]
MARC0032578	1	rs80869688	ENSSSCG00000004139	8.24308	ADGRG6	adhesion G protein-coupled receptor G6 [Source:NCBI gene;Acc:100511292]
ALGA0001958	1	rs80891358	ENSSSCG00000004156	5.88092	IFNGR1	interferon gamma receptor 1 [Source:NCBI gene;Acc:100152238]
ALGA0003611	1	rs81354279	ENSSSCG00000004306	15.0784	ORC3	origin recognition complex subunit 3 [Source:NCBI gene;Acc:100519878]
ALGA0003611	1	rs81354279	ENSSSCG00000004307	15.0784	AKIRIN2	akirin 2 [Source:NCBI gene;Acc:100519991]
ASGA0083328	1	rs81336920	ENSSSCG00000004322	2.10094	ANKRD6	ankyrin repeat domain 6 [Source:NCBI gene;Acc:102167335]
ALGA0004389	1	rs80972857	ENSSSCG00000004388	5.06695	ARMC2	armadillo repeat containing 2 [Source:NCBI gene;Acc:100523341]
ASGA0003585	1	rs80981409	ENSSSCG00000004425	5.57568	LAMA4	laminin subunit alpha 4 [Source:NCBI gene;Acc:100154581]
ALGA0005004	1	rs80849114	ENSSSCG00000004490	4.16355	SETBP1	SET binding protein 1 [Source:NCBI gene;Acc:100153027]
ALGA0005548	1	rs81355642	ENSSSCG00000004577	5.37376	ICE2	interactor of little elongation complex ELL subunit 2 [Source:NCBI gene;Acc:100157039]
ALGA0009127	1	rs80955490	ENSSSCG00000005449	3.12178	PTPN3	protein tyrosine phosphatase non-receptor type 3 [Source:NCBI gene;Acc:100622329]
ALGA0009717	1	rs80885334	ENSSSCG00000005502	6.21756	ASTN2	astrotactin 2 [Source:NCBI gene;Acc:100523883]
WU_10.2_1_289321533	1	rs341814203	ENSSSCG00000005502	5.52217	ASTN2	astrotactin 2 [Source:NCBI gene;Acc:100523883]
ALGA0009745	1	rs80843225	ENSSSCG00000005502	6.63379	ASTN2	astrotactin 2 [Source:NCBI gene;Acc:100523883]
ASGA0007170	1	rs81352072	ENSSSCG00000005502	3.5171	ASTN2	astrotactin 2 [Source:NCBI gene;Acc:100523883]
WU_10.2_1_289218504	1	rs345090280	ENSSSCG00000005502	6.63141	ASTN2	astrotactin 2 [Source:NCBI gene;Acc:100523883]
WU_10.2_1_302136903	1	rs344676309	ENSSSCG00000005620	2.0098	SH2D3C	SH2 domain containing 3C [Source:NCBI gene;Acc:100151897]
H3GA0005037	1	rs81352626	ENSSSCG00000005631	3.16781	FAM102A	family with sequence similarity 102 member A [Source:HGNC Symbol;Acc:HGNC:31419]
H3GA0055500	1	rs81313295	ENSSSCG00000005660	2.95291	TBC1D13	TBC1 domain family member 13 [Source:NCBI gene;Acc:100520169]
ASGA0008026	1	rs81352898	ENSSSCG00000005699	6.28157	HMCN2	hemicentin 2 [Source:NCBI gene;Acc:100623602]
ASGA0082996	1	rs81334938	ENSSSCG00000005706	10.6654	ABL1	ABL proto-oncogene 1, non-receptor tyrosine kinase [Source:NCBI gene;Acc:100524544]
MARC0039651	1	rs81232543	ENSSSCG00000005727	1.91826	CFAP77	cilia and flagella associated protein 77 [Source:NCBI gene;Acc:102166697]
DIAS0002478	4	rs55618481	ENSSSCG00000005975	5.57765	MTSS1	MTSS I-BAR domain containing 1 [Source:NCBI gene;Acc:106509958]
DIAS0002478	4	rs55618481	ENSSSCG00000005976	5.57765	NDUFB9	NADH:ubiquinone oxidoreductase subunit B9 [Source:NCBI gene;Acc:100154130]
ASGA0018826	4	rs80927381	ENSSSCG00000005994	9.9474	SNTB1	syntrophin beta 1 [Source:NCBI gene;Acc:100154009]
ALGA0023979	4	rs80820585	ENSSSCG00000006009	3.11676	EXT1	exostosin glycosyltransferase 1 [Source:NCBI gene;Acc:100157655]
WU_10.2_4_75173851	4	rs346080446	ENSSSCG00000006220	9.70799	ARMC1	armadillo repeat containing 1 [Source:NCBI gene;Acc:100156048]
ALGA0025813	4	rs80956237	ENSSSCG00000006230	1.78393	CLVS1	clavesin 1 [Source:NCBI gene;Acc:100151841]
CASI0007404	4	rs323250809	ENSSSCG00000006232	7.62591	RAB2A	RAB2A, member RAS oncogene family [Source:NCBI gene;Acc:100151822]
ASGA0020284	4	rs80968482	ENSSSCG00000006239	2.56846	UBXN2B	UBX domain protein 2B [Source:NCBI gene;Acc:100153716]
ALGA0026769	4	rs80926619	ENSSSCG00000006453	5.85816	KIRREL1	kirre like nephrin family adhesion molecule 1 [Source:NCBI gene;Acc:100512834]
ALGA0026794	4	rs80802062	ENSSSCG00000006457	9.05871	FCRL3	Fc receptor-like protein 3 [Source:NCBI gene;Acc:100158069]
ALGA0026875	4	rs80999266	ENSSSCG00000006475	9.95313	IQGAP3	IQ motif containing GTPase activating protein 3 [Source:NCBI gene;Acc:100515079]
MARC0093093	4	rs80789569	ENSSSCG00000006506	3.63869	SYT11	synaptotagmin 11 [Source:NCBI gene;Acc:100154741]
MARC0093093	4	rs80789569	ENSSSCG00000006506	3.63869	SYT11	synaptotagmin 11 [Source:NCBI gene;Acc:100154741]
WU_10.2_4_103036295	4	rs343386621	ENSSSCG00000006507	2.7311	DAP3	death associated protein 3 [Source:NCBI gene;Acc:100152332]
MARC0051061	4	rs80884672	ENSSSCG00000006510	3.80094	GON4L	gon-4 like [Source:NCBI gene;Acc:100155502]
ALGA0026937	4	rs80800608	ENSSSCG00000006531	4.34046	EFNA3	ephrin A3 [Source:NCBI gene;Acc:100155923]
H3GA0013562	4	rs80935126	ENSSSCG00000006535	3.64226	PMVK	phosphomevalonate kinase [Source:NCBI gene;Acc:100152301]
H3GA0013586	4	rs81382406	ENSSSCG00000006545	3.1082	CHRNB2	cholinergic receptor nicotinic beta 2 subunit [Source:NCBI gene;Acc:100516491]
ALGA0027200	4	rs80931777	ENSSSCG00000006626	3.05711	PI4KB	phosphatidylinositol 4-kinase beta [Source:NCBI gene;Acc:100156778]
MARC0047358	4	rs80931414	ENSSSCG00000006648	3.05711	CTSS	cathepsin S [Source:NCBI gene;Acc:100153090]
ALGA0027241	4	rs81382478	ENSSSCG00000006661	7.75507	VPS45	vacuolar protein sorting 45 homolog [Source:NCBI gene;Acc:100514766]
ALGA0027260	4	rs80804308	ENSSSCG00000006679	5.11747	LOC100156977	myomegalin [Source:NCBI gene;Acc:100156977]
WU_10.2_4_111875892	4	rs334629459	ENSSSCG00000006725	4.92854	TBX15	T-box 15 [Source:NCBI gene;Acc:100158194]
DRGA0005041	4	rs80797264	ENSSSCG00000006728	5.59678	GDAP2	ganglioside induced differentiation associated protein 2 [Source:NCBI gene;Acc:100153342]
MARC0057835	4	rs80796867	ENSSSCG00000006735	2.65716	PTGFRN	prostaglandin F2 receptor inhibitor [Source:NCBI gene;Acc:397023]
ALGA0027672	4	rs80794532	ENSSSCG00000006743	4.52703	SLC22A15	solute carrier family 22 member 15 [Source:NCBI gene;Acc:110255201]
WU_10.2_4_114989737	4	rs323511694	ENSSSCG00000006743	8.34506	SLC22A15	solute carrier family 22 member 15 [Source:NCBI gene;Acc:110255201]
ALGA0027847	4	rs80969524	ENSSSCG00000006767	6.39957	MAGI3	membrane associated guanylate kinase, WW and PDZ domain containing 3 [Source:NCBI gene;Acc:100153223]
MARC0003940	4	rs80996654	ENSSSCG00000006767	7.42104	MAGI3	membrane associated guanylate kinase, WW and PDZ domain containing 3 [Source:NCBI gene;Acc:100153223]
H3GA0014048	4	rs80827162	ENSSSCG00000006771	5.47881	SLC16A1	monocarboxylate transporter 1 [Source:NCBI gene;Acc:100156854]
WU_10.2_4_117709492	4	rs320626210	ENSSSCG00000006771	5.52312	SLC16A1	monocarboxylate transporter 1 [Source:NCBI gene;Acc:100156854]
WU_10.2_4_119093524	4	rs330177630	ENSSSCG00000006790	9.18358	WDR77	WD repeat domain 77 [Source:NCBI gene;Acc:100156038]
WU_10.2_4_121960635	4	rs320903986	ENSSSCG00000006850	5.28849	FAM102B	family with sequence similarity 102 member B [Source:NCBI gene;Acc:100519836]
H3GA0014300	4	rs80827543	ENSSSCG00000006852	11.8356	NTNG1	netrin G1 [Source:NCBI gene;Acc:100152257]
WU_10.2_4_127060353	4	rs318674963	ENSSSCG00000006857	5.47771	COL11A1	collagen type XI alpha 1 chain [Source:NCBI gene;Acc:397175]
WU_10.2_4_127060353	4	rs318674963	ENSSSCG00000006857	5.47771	COL11A1	collagen type XI alpha 1 chain [Source:NCBI gene;Acc:397175]
DRGA0005209	4	rs80831624	ENSSSCG00000006857	11.4449	COL11A1	collagen type XI alpha 1 chain [Source:NCBI gene;Acc:397175]
DRGA0005209	4	rs80831624	ENSSSCG00000006857	11.4449	COL11A1	collagen type XI alpha 1 chain [Source:NCBI gene;Acc:397175]
DIAS0003017	4	rs80987677	ENSSSCG00000006857	11.4449	COL11A1	collagen type XI alpha 1 chain [Source:NCBI gene;Acc:397175]
DIAS0003017	4	rs80987677	ENSSSCG00000006857	11.4449	COL11A1	collagen type XI alpha 1 chain [Source:NCBI gene;Acc:397175]
ALGA0028503	4	rs80992300	ENSSSCG00000006857	8.67417	COL11A1	collagen type XI alpha 1 chain [Source:NCBI gene;Acc:397175]
ALGA0028503	4	rs80992300	ENSSSCG00000006857	8.67417	COL11A1	collagen type XI alpha 1 chain [Source:NCBI gene;Acc:397175]
WU_10.2_4_127085033	4	rs345864605	ENSSSCG00000006857	11.4449	COL11A1	collagen type XI alpha 1 chain [Source:NCBI gene;Acc:397175]
WU_10.2_4_127085033	4	rs345864605	ENSSSCG00000006857	11.4449	COL11A1	collagen type XI alpha 1 chain [Source:NCBI gene;Acc:397175]
WU_10.2_4_127101079	4	rs329464043	ENSSSCG00000006857	8.98545	COL11A1	collagen type XI alpha 1 chain [Source:NCBI gene;Acc:397175]
WU_10.2_4_127101079	4	rs329464043	ENSSSCG00000006857	8.98545	COL11A1	collagen type XI alpha 1 chain [Source:NCBI gene;Acc:397175]
ALGA0028500	4	rs80825136	ENSSSCG00000006857	8.05019	COL11A1	collagen type XI alpha 1 chain [Source:NCBI gene;Acc:397175]
ALGA0028500	4	rs80825136	ENSSSCG00000006857	8.05019	COL11A1	collagen type XI alpha 1 chain [Source:NCBI gene;Acc:397175]
ASGA0022422	4	rs80894524	ENSSSCG00000006858	4.31339	OLFM3	olfactomedin 3 [Source:NCBI gene;Acc:100156959]
MARC0038819	4	rs80814470	ENSSSCG00000006859	4.76909	DPH5	diphthamide biosynthesis 5 [Source:NCBI gene;Acc:100157715]
WU_10.2_4_136401667	4	rs322981442	ENSSSCG00000006903	6.67631	RPAP2	RNA polymerase II associated protein 2 [Source:NCBI gene;Acc:100517893]
ALGA0029749	4	rs80895610	ENSSSCG00000006939	5.72074	ZNHIT6	zinc finger HIT-type containing 6 [Source:NCBI gene;Acc:100153815]
ALGA0029749	4	rs80895610	ENSSSCG00000006939	5.72074	ZNHIT6	zinc finger HIT-type containing 6 [Source:NCBI gene;Acc:100153815]
ALGA0029749	4	rs80895610	ENSSSCG00000006940	5.72074	CCN1	cellular communication network factor 1 [Source:NCBI gene;Acc:100153791]
WU_10.2_4_143281902	4	rs322680686	ENSSSCG00000006947	4.65047	SYDE2	synapse defective Rho GTPase homolog 2 [Source:NCBI gene;Acc:100154622]
WU_10.2_4_143455610	4	rs323216445	ENSSSCG00000006950	4.65047	WDR63	WD repeat domain 63 [Source:NCBI gene;Acc:100157444]
WU_10.2_4_143465515	4	rs330380768	ENSSSCG00000006950	6.27472	WDR63	WD repeat domain 63 [Source:NCBI gene;Acc:100157444]
WU_10.2_4_143455610	4	rs323216445	ENSSSCG00000006950	4.65047	WDR63	WD repeat domain 63 [Source:NCBI gene;Acc:100157444]
MARC0013855	17	rs80789447	ENSSSCG00000006970	3.90811	DLC1	DLC1 Rho GTPase activating protein [Source:NCBI gene;Acc:100620787]
WU_10.2_17_5692332	17	rs330398228	ENSSSCG00000006987	5.84482	SLC7A2	solute carrier family 7 member 2 [Source:NCBI gene;Acc:100037298]
WU_10.2_17_5721882	17	rs327572499	ENSSSCG00000006987	3.47448	SLC7A2	solute carrier family 7 member 2 [Source:NCBI gene;Acc:100037298]
ALGA0093522	17	rs80922098	ENSSSCG00000007056	1.68252	PLCB1	phospholipase C beta 1 [Source:NCBI gene;Acc:100152679]
ALGA0093645	17	rs81465450	ENSSSCG00000007066	3.23989	SLX4IP	SLX4 interacting protein [Source:NCBI gene;Acc:100518226]
DRGA0016667	17	rs80918310	ENSSSCG00000007080	3.03837	KIF16B	kinesin family member 16B [Source:NCBI gene;Acc:100154597]
ALGA0116711	17	rs81346303	ENSSSCG00000007145	2.00985	ADAM33	ADAM metallopeptidase domain 33 [Source:NCBI gene;Acc:100738366]
ALGA0116711	17	rs81346303	ENSSSCG00000007145	2.00985	ADAM33	ADAM metallopeptidase domain 33 [Source:NCBI gene;Acc:100738366]
DBNP0000274	17	rs10720207	ENSSSCG00000007187	3.58239	NSFL1C	NSFL1 cofactor [Source:NCBI gene;Acc:100513186]
WU_10.2_17_54622932	17	rs323352057	ENSSSCG00000007452	3.00098	TP53RK	TP53 regulating kinase [Source:NCBI gene;Acc:100519282]
WU_10.2_17_54622932	17	rs323352057	ENSSSCG00000007452	3.00098	TP53RK	TP53 regulating kinase [Source:NCBI gene;Acc:100519282]
ALGA0095536	17	rs80880788	ENSSSCG00000007452	3.17327	TP53RK	TP53 regulating kinase [Source:NCBI gene;Acc:100519282]
ALGA0095536	17	rs80880788	ENSSSCG00000007452	3.17327	TP53RK	TP53 regulating kinase [Source:NCBI gene;Acc:100519282]
WU_10.2_17_54881818	17	rs320757372	ENSSSCG00000007453	2.75163	EYA2	EYA transcriptional coactivator and phosphatase 2 [Source:NCBI gene;Acc:100624872]
WU_10.2_17_54881818	17	rs320757372	ENSSSCG00000007453	2.75163	EYA2	EYA transcriptional coactivator and phosphatase 2 [Source:NCBI gene;Acc:100624872]
WU_10.2_17_55087425	17	rs342124816	ENSSSCG00000007453	7.29988	EYA2	EYA transcriptional coactivator and phosphatase 2 [Source:NCBI gene;Acc:100624872]
WU_10.2_17_55087425	17	rs342124816	ENSSSCG00000007453	7.29988	EYA2	EYA transcriptional coactivator and phosphatase 2 [Source:NCBI gene;Acc:100624872]
ASGA0077394	17	rs80782516	ENSSSCG00000007454	3.93886	ZMYND8	zinc finger MYND-type containing 8 [Source:NCBI gene;Acc:100155989]
WU_10.2_17_55842534	17	rs80956813	ENSSSCG00000007456	2.93171	SULF2	sulfatase 2 [Source:NCBI gene;Acc:100152351]
WU_10.2_17_59494955	17	rs327329571	ENSSSCG00000007478	5.61044	ATP9A	ATPase phospholipid transporting 9A (putative) [Source:NCBI gene;Acc:100136901]
WU_10.2_3_3478719	3	rs325856271	ENSSSCG00000007574	2.7327	SDK1	sidekick cell adhesion molecule 1 [Source:NCBI gene;Acc:100512953]
WU_10.2_3_4365368	3	rs328891576	ENSSSCG00000007575	6.32214	RADIL	Rap associating with DIL domain [Source:NCBI gene;Acc:100511556]
WU_10.2_3_4431276	3	rs330965441	ENSSSCG00000007578	3.85254	MMD2	monocyte to macrophage differentiation associated 2 [Source:NCBI gene;Acc:100512096]
ASGA0099267	3	rs81319721	ENSSSCG00000007814	2.11012	KIAA0556	KIAA0556 ortholog [Source:NCBI gene;Acc:102167376]
ASGA0083409	3	rs81337392	ENSSSCG00000008312	11.4814	DYSF	dysferlin [Source:NCBI gene;Acc:100522732]
ALGA0019697	3	rs81372386	ENSSSCG00000008312	7.64703	DYSF	dysferlin [Source:NCBI gene;Acc:100522732]
ASGA0015113	3	rs81372454	ENSSSCG00000008314	5.39783	ATP6V1B1	ATPase H+ transporting V1 subunit B1 [Source:NCBI gene;Acc:100523368]
WU_10.2_3_87949684	3	rs318602645	ENSSSCG00000008394	6.03853	FANCL	FA complementation group L [Source:NCBI gene;Acc:100526164]
INRA0010988	3	rs345475083	ENSSSCG00000008395	8.32067	VRK2	VRK serine/threonine kinase 2 [Source:NCBI gene;Acc:100511127]
DRGA0004061	3	rs81299667	ENSSSCG00000008396	7.89301	CCDC85A	coiled-coil domain containing 85A [Source:NCBI gene;Acc:100511688]
ASGA0015246	3	rs81373251	ENSSSCG00000008396	7.89301	CCDC85A	coiled-coil domain containing 85A [Source:NCBI gene;Acc:100511688]
M1GA0026376	3	rs81313399	ENSSSCG00000008427	2.85725	KCNK12	potassium two pore domain channel subfamily K member 12 [Source:NCBI gene;Acc:100521189]
WU_10.2_3_99882029	3	rs339679284	ENSSSCG00000008437	4.22056	SOCS5	suppressor of cytokine signaling 5 [Source:NCBI gene;Acc:100302367]
ASGA0015392	3	rs81373761	ENSSSCG00000008444	3.81295	PRKCE	protein kinase C epsilon [Source:NCBI gene;Acc:100524932]
WU_10.2_3_101090150	3	rs322248210	ENSSSCG00000008445	2.71163	SRBD1	S1 RNA binding domain 1 [Source:NCBI gene;Acc:100525459]
ALGA0117078	3	rs81346774	ENSSSCG00000008449	3.2491	SLC3A1	solute carrier family 3 member 1 [Source:NCBI gene;Acc:100144588]
MARC0012299	3	rs81276546	ENSSSCG00000008470	4.00532	THUMPD2	THUMP domain containing 2 [Source:NCBI gene;Acc:100517336]
WU_10.2_3_118564370	3	rs328140246	ENSSSCG00000008545	2.43522	ZNF512	zinc finger protein 512 [Source:NCBI gene;Acc:100521129]
WU_10.2_3_118564370	3	rs328140246	ENSSSCG00000008545	2.43522	ZNF512	zinc finger protein 512 [Source:NCBI gene;Acc:100521129]
WU_10.2_3_118537232	3	rs334910703	ENSSSCG00000008545	7.10188	ZNF512	zinc finger protein 512 [Source:NCBI gene;Acc:100521129]
WU_10.2_3_118537232	3	rs334910703	ENSSSCG00000008545	7.10188	ZNF512	zinc finger protein 512 [Source:NCBI gene;Acc:100521129]
MARC0047913	3	rs81239395	ENSSSCG00000008549	9.87102	SLC4A1AP	solute carrier family 4 member 1 adaptor protein [Source:NCBI gene;Acc:100521846]
WU_10.2_3_118938275	3	rs321343694	ENSSSCG00000008550	4.9415	SLC5A6	solute carrier family 5 member 6 [Source:NCBI gene;Acc:100522014]
MARC0028825	3	rs81223587	ENSSSCG00000008593	7.87685	KLHL29	kelch like family member 29 [Source:NCBI gene;Acc:100522799]
WU_10.2_3_122346991	3	rs343016563	ENSSSCG00000008593	4.87501	KLHL29	kelch like family member 29 [Source:NCBI gene;Acc:100522799]
ALGA0021130	3	rs81376634	ENSSSCG00000008593	5.41198	KLHL29	kelch like family member 29 [Source:NCBI gene;Acc:100522799]
DIAS0001347	3	rs328339087	ENSSSCG00000008604	2.26639	WDR35	WD repeat domain 35 [Source:NCBI gene;Acc:100519954]
DIAS0001347	3	rs328339087	ENSSSCG00000008604	2.26639	WDR35	WD repeat domain 35 [Source:NCBI gene;Acc:100519954]
DIAS0001347	3	rs328339087	ENSSSCG00000008604	2.26639	WDR35	WD repeat domain 35 [Source:NCBI gene;Acc:100519954]
DIAS0001347	3	rs328339087	ENSSSCG00000008604	2.26639	WDR35	WD repeat domain 35 [Source:NCBI gene;Acc:100519954]
WU_10.2_3_126264412	3	rs335697248	ENSSSCG00000008604	10.9013	WDR35	WD repeat domain 35 [Source:NCBI gene;Acc:100519954]
WU_10.2_3_126264412	3	rs335697248	ENSSSCG00000008604	10.9013	WDR35	WD repeat domain 35 [Source:NCBI gene;Acc:100519954]
DIAS0000339	3	rs325921539	ENSSSCG00000008619	8.59356	DDX1	DEAD-box helicase 1 [Source:NCBI gene;Acc:100627404]
MARC0090396	3	rs81271749	ENSSSCG00000008621	10.3669	NBAS	neuroblastoma amplified sequence [Source:NCBI gene;Acc:100521618]
ASGA0016574	3	rs81377641	ENSSSCG00000008621	9.93353	NBAS	neuroblastoma amplified sequence [Source:NCBI gene;Acc:100521618]
DRGA0004285	3	rs81294277	ENSSSCG00000008621	8.42469	NBAS	neuroblastoma amplified sequence [Source:NCBI gene;Acc:100521618]
WU_10.2_3_130401705	3	rs337903756	ENSSSCG00000008621	8.59356	NBAS	neuroblastoma amplified sequence [Source:NCBI gene;Acc:100521618]
WU_10.2_3_134951026	3	rs81378338	ENSSSCG00000008637	5.01068	TAF1B	TATA-box binding protein associated factor, RNA polymerase I subunit B [Source:NCBI gene;Acc:397176]
ASGA0082094	8	rs80837364	ENSSSCG00000008750	12.0701	PACRGL	parkin coregulated like [Source:NCBI gene;Acc:100515674]
H3GA0024473	8	rs81406707	ENSSSCG00000008758	4.18059	SLC34A2	solute carrier family 34 member 2 [Source:NCBI gene;Acc:641347]
DRGA0008376	8	rs81301732	ENSSSCG00000008761	2.62745	TBC1D19	TBC1 domain family member 19 [Source:NCBI gene;Acc:100623223]
H3GA0024605	8	rs81398885	ENSSSCG00000008772	1.29738	RELL1	RELT like 1 [Source:NCBI gene;Acc:100522085]
H3GA0053305	8	rs81340874	ENSSSCG00000008991	5.18239	FRAS1	Fraser extracellular matrix complex subunit 1 [Source:NCBI gene;Acc:100514970]
WU_10.2_8_139861688	8	rs330144420	ENSSSCG00000009208	4.17434	HERC3	HECT and RLD domain containing E3 ubiquitin protein ligase 3 [Source:NCBI gene;Acc:100517903]
WU_10.2_8_139944814	8	rs326964206	ENSSSCG00000009211	3.18495	PIGY	PIGY upstream reading frame [Source:NCBI gene;Acc:101154685]
ASGA0050186	11	rs81430254	ENSSSCG00000009407	6.73331	ESD	esterase D [Source:NCBI gene;Acc:397127]
ISU10000529	11	rs81219047	ENSSSCG00000009408	7.99458	LRCH1	leucine rich repeats and calponin homology domain containing 1 [Source:NCBI gene;Acc:100521036]
WU_10.2_11_21734123	11	rs80942148	ENSSSCG00000009413	8.04061	CPB2	carboxypeptidase B2 [Source:NCBI gene;Acc:100155038]
ALGA0061314	11	rs80899529	ENSSSCG00000009414	8.04061	ZC3H13	zinc finger CCCH-type containing 13 [Source:NCBI gene;Acc:100521395]
WU_10.2_11_76666614	11	rs345607571	ENSSSCG00000009524	8.17684	TMTC4	transmembrane and tetratricopeptide repeat containing 4 [Source:NCBI gene;Acc:100524643]
WU_10.2_11_76619982	11	rs341585807	ENSSSCG00000009524	1.81236	TMTC4	transmembrane and tetratricopeptide repeat containing 4 [Source:NCBI gene;Acc:100524643]
ALGA0064112	11	rs80813531	ENSSSCG00000009543	3.06191	MYO16	myosin XVI [Source:NCBI gene;Acc:102161679]
WU_10.2_14_3205547	14	rs329572257	ENSSSCG00000009591	5.5303	AUH	AU RNA binding methylglutaconyl-CoA hydratase [Source:NCBI gene;Acc:100155020]
ALGA0074781	14	rs80855357	ENSSSCG00000009631	7.41013	PEBP4	phosphatidylethanolamine binding protein 4 [Source:NCBI gene;Acc:100302365]
ALGA0074780	14	rs80827361	ENSSSCG00000009631	5.33251	PEBP4	phosphatidylethanolamine binding protein 4 [Source:NCBI gene;Acc:100302365]
ALGA0075813	14	rs80959233	ENSSSCG00000009705	6.00285	GALNT7	polypeptide N-acetylgalactosaminyltransferase 7 [Source:NCBI gene;Acc:100158205]
WU_10.2_14_17959121	14	rs346411928	ENSSSCG00000009705	8.085	GALNT7	polypeptide N-acetylgalactosaminyltransferase 7 [Source:NCBI gene;Acc:100158205]
WU_10.2_14_21336055	14	rs322421382	ENSSSCG00000009711	6.00468	HPF1	histone PARylation factor 1 [Source:NCBI gene;Acc:100158040]
WU_10.2_14_21336055	14	rs322421382	ENSSSCG00000009713	6.00468	CLCN3	chloride voltage-gated channel 3 [Source:NCBI gene;Acc:100156049]
WU_10.2_14_29265785	14	rs337050312	ENSSSCG00000009754	3.8537	TMEM132B	transmembrane protein 132B [Source:NCBI gene;Acc:100623762]
INRA0043392	14	rs322597912	ENSSSCG00000009769	6.6289	GTF2H3	general transcription factor IIH subunit 3 [Source:NCBI gene;Acc:100152121]
INRA0043392	14	rs322597912	ENSSSCG00000009770	6.6289	EIF2B1	eukaryotic translation initiation factor 2B subunit alpha [Source:NCBI gene;Acc:100156140]
H3GA0039628	14	rs80960948	ENSSSCG00000009770	4.64959	EIF2B1	eukaryotic translation initiation factor 2B subunit alpha [Source:NCBI gene;Acc:100156140]
H3GA0039628	14	rs80960948	ENSSSCG00000009771	4.64959	DDX55	DEAD-box helicase 55 [Source:NCBI gene;Acc:100157342]
ASGA0062483	14	rs80828594	ENSSSCG00000009773	6.6289	RILPL1	Rab interacting lysosomal protein like 1 [Source:NCBI gene;Acc:100152494]
ASGA0062487	14	rs80911907	ENSSSCG00000009776	6.6289	SBNO1	strawberry notch homolog 1 [Source:NCBI gene;Acc:100158131]
ALGA0076659	14	rs80986208	ENSSSCG00000009778	4.64959	RILPL2	Rab interacting lysosomal protein like 2 [Source:NCBI gene;Acc:100626388]
ALGA0076667	14	rs80914667	ENSSSCG00000009779	5.25061	MPHOSPH9	M-phase phosphoprotein 9 [Source:NCBI gene;Acc:100522574]
CASI0009760	14	rs324721028	ENSSSCG00000009781	7.06383	PITPNM2	phosphatidylinositol transfer protein membrane associated 2 [Source:NCBI gene;Acc:100152515]
ASGA0062502	14	rs80819367	ENSSSCG00000009784	4.74611	ABCB9	ATP binding cassette subfamily B member 9 [Source:NCBI gene;Acc:100155346]
H3GA0039737	14	rs80953699	ENSSSCG00000009855	4.7265	KSR2	kinase suppressor of ras 2 [Source:NCBI gene;Acc:100519054]
ASGA0062678	14	rs80933314	ENSSSCG00000009855	4.72925	KSR2	kinase suppressor of ras 2 [Source:NCBI gene;Acc:100519054]
ASGA0062675	14	rs80896050	ENSSSCG00000009855	4.36548	KSR2	kinase suppressor of ras 2 [Source:NCBI gene;Acc:100519054]
ALGA0076889	14	rs80926711	ENSSSCG00000009856	3.49086	NOS1	nitric oxide synthase 1 [Source:NCBI gene;Acc:100520934]
MARC0012679	14	rs80814849	ENSSSCG00000009868	6.45747	RBM19	RNA binding motif protein 19 [Source:NCBI gene;Acc:100156794]
M1GA0018527	14	rs80873534	ENSSSCG00000009868	4.336	RBM19	RNA binding motif protein 19 [Source:NCBI gene;Acc:100156794]
MARC0080850	14	rs80879717	ENSSSCG00000009883	5.16516	RPH3A	rabphilin 3A [Source:NCBI gene;Acc:100736858]
ASGA0062993	14	rs80783712	ENSSSCG00000009937	4.37921	ACACB	acetyl-CoA carboxylase beta [Source:NCBI gene;Acc:100154993]
MARC0094155	14	rs80794911	ENSSSCG00000009944	4.05772	CORO1C	coronin 1C [Source:NCBI gene;Acc:100156622]
ALGA0077370	14	rs80894762	ENSSSCG00000009968	5.51024	TTC28	tetratricopeptide repeat domain 28 [Source:NCBI gene;Acc:100516229]
MARC0020623	14	rs80810183	ENSSSCG00000010442	2.1961	LIPK	lipase family member K [Source:HGNC Symbol;Acc:HGNC:23444]
WU_10.2_14_136034498	14	rs337108874	ENSSSCG00000010651	13.2474	ABLIM1	actin binding LIM protein 1 [Source:NCBI gene;Acc:100154343]
WU_10.2_14_137302643	14	rs321834759	ENSSSCG00000010654	5.58127	ATRNL1	attractin like 1 [Source:NCBI gene;Acc:100157106]
ALGA0081992	14	rs80973081	ENSSSCG00000010654	5.18998	ATRNL1	attractin like 1 [Source:NCBI gene;Acc:100157106]
WU_10.2_14_138154824	14	rs333289613	ENSSSCG00000010660	7.88172	PNLIPRP2	pancreatic lipase related protein 2 [Source:NCBI gene;Acc:100462755]
WU_10.2_14_140831798	14	rs341275250	ENSSSCG00000010683	5.09254	GRK5	G protein-coupled receptor kinase 5 [Source:NCBI gene;Acc:100152937]
INRA0047808	14	rs326792884	ENSSSCG00000010683	6.01741	GRK5	G protein-coupled receptor kinase 5 [Source:NCBI gene;Acc:100152937]
WU_10.2_14_142733319	14	rs331275524	ENSSSCG00000010699	6.68818	ATE1	arginyltransferase 1 [Source:NCBI gene;Acc:100512816]
WU_10.2_14_142860220	14	rs80891930	ENSSSCG00000010699	7.40621	ATE1	arginyltransferase 1 [Source:NCBI gene;Acc:100512816]
WU_10.2_14_142860220	14	rs80891930	ENSSSCG00000010699	7.40621	ATE1	arginyltransferase 1 [Source:NCBI gene;Acc:100512816]
WU_10.2_14_144945525	14	rs344965663	ENSSSCG00000010728	1.889	CPXM2	carboxypeptidase X, M14 family member 2 [Source:NCBI gene;Acc:100153578]
WU_10.2_14_144988692	14	rs329659581	ENSSSCG00000010728	3.60306	CPXM2	carboxypeptidase X, M14 family member 2 [Source:NCBI gene;Acc:100153578]
WU_10.2_10_5020218	10	rs344001034	ENSSSCG00000010809	4.68996	BRINP3	BMP/retinoic acid inducible neural specific 3 [Source:NCBI gene;Acc:100512672]
WU_10.2_10_8921391	10	rs335994003	ENSSSCG00000010814	5.62972	ESRRG	estrogen related receptor gamma [Source:NCBI gene;Acc:100622056]
ALGA0056712	10	rs81428487	ENSSSCG00000010814	6.53804	ESRRG	estrogen related receptor gamma [Source:NCBI gene;Acc:100622056]
WU_10.2_10_10514575	10	rs327012709	ENSSSCG00000010816	4.80751	TGFB2	transforming growth factor beta 2 [Source:NCBI gene;Acc:397084]
WU_10.2_10_10514575	10	rs327012709	ENSSSCG00000010816	4.80751	TGFB2	transforming growth factor beta 2 [Source:NCBI gene;Acc:397084]
H3GA0029206	10	rs81429231	ENSSSCG00000010825	2.17022	MARK1	microtubule affinity regulating kinase 1 [Source:NCBI gene;Acc:100624523]
ASGA0046696	10	rs81420815	ENSSSCG00000010854	2.29062	TMEM63A	transmembrane protein 63A [Source:NCBI gene;Acc:100523988]
WU_10.2_10_18234705	10	rs321741104	ENSSSCG00000010872	2.60594	AKT3	AKT serine/threonine kinase 3 [Source:NCBI gene;Acc:100513811]
WU_10.2_10_24488979	10	rs337239789	ENSSSCG00000010894	6.11356	TP53BP2	tumor protein p53 binding protein 2 [Source:NCBI gene;Acc:100519863]
WU_10.2_10_24639045	10	rs341414787	ENSSSCG00000010896	7.62489	ASPM	abnormal spindle microtubule assembly [Source:NCBI gene;Acc:100520688]
ASGA0047391	10	rs80874578	ENSSSCG00000010957	3.70723	AGTPBP1	ATP/GTP binding protein 1 [Source:NCBI gene;Acc:100518857]
ALGA0106806	10	rs81334388	ENSSSCG00000011022	3.51007	SVIL	supervillin [Source:NCBI gene;Acc:100518681]
WU_10.2_10_46270958	10	rs81424165	ENSSSCG00000011023	8.43176	ZNF438	zinc finger protein 438 [Source:NCBI gene;Acc:100519167]
WU_10.2_10_46270958	10	rs81424165	ENSSSCG00000011023	8.43176	ZNF438	zinc finger protein 438 [Source:NCBI gene;Acc:100519167]
ALGA0058635	10	rs81424140	ENSSSCG00000011023	4.71202	ZNF438	zinc finger protein 438 [Source:NCBI gene;Acc:100519167]
ALGA0058635	10	rs81424140	ENSSSCG00000011023	4.71202	ZNF438	zinc finger protein 438 [Source:NCBI gene;Acc:100519167]
ASGA0047815	10	rs81424304	ENSSSCG00000011026	4.24956	ARHGAP12	Rho GTPase activating protein 12 [Source:NCBI gene;Acc:100520047]
ALGA0058722	10	rs81424298	ENSSSCG00000011026	4.24956	ARHGAP12	Rho GTPase activating protein 12 [Source:NCBI gene;Acc:100520047]
ASGA0047815	10	rs81424304	ENSSSCG00000011026	4.24956	ARHGAP12	Rho GTPase activating protein 12 [Source:NCBI gene;Acc:100520047]
ASGA0047812	10	rs81424294	ENSSSCG00000011026	5.09943	ARHGAP12	Rho GTPase activating protein 12 [Source:NCBI gene;Acc:100520047]
ASGA0047829	10	rs81424322	ENSSSCG00000011027	3.85905	KIF5B	kinesin family member 5B [Source:NCBI gene;Acc:595132]
WU_10.2_10_48034226	10	rs319578335	ENSSSCG00000011030	4.62412	CUBN	cubilin [Source:NCBI gene;Acc:100521743]
ASGA0103107	10	rs81324534	ENSSSCG00000011030	7.80529	CUBN	cubilin [Source:NCBI gene;Acc:100521743]
WU_10.2_10_49021298	10	rs338463903	ENSSSCG00000011039	7.56709	SLC39A12	solute carrier family 39 member 12 [Source:NCBI gene;Acc:100523814]
ASGA0098722	10	rs81319048	ENSSSCG00000011047	4.63999	FAM171A1	family with sequence similarity 171 member A1 [Source:NCBI gene;Acc:100525944]
WU_10.2_10_51261717	10	rs322248226	ENSSSCG00000011047	2.18913	FAM171A1	family with sequence similarity 171 member A1 [Source:NCBI gene;Acc:100525944]
WU_10.2_10_51193114	10	rs336497454	ENSSSCG00000011047	4.63999	FAM171A1	family with sequence similarity 171 member A1 [Source:NCBI gene;Acc:100525944]
WU_10.2_10_61540314	10	rs319452503	ENSSSCG00000011101	7.05769	ITGB1	integrin subunit beta 1 [Source:NCBI gene;Acc:397019]
ALGA0059480	10	rs81426031	ENSSSCG00000011101	6.85613	ITGB1	integrin subunit beta 1 [Source:NCBI gene;Acc:397019]
WU_10.2_10_61770695	10	rs328379592	ENSSSCG00000011102	2.34084	NRP1	neuropilin 1 [Source:NCBI gene;Acc:100286859]
WU_10.2_10_63644505	10	rs327077244	ENSSSCG00000011107	8.1714	CCNY	cyclin Y [Source:NCBI gene;Acc:100525480]
WU_10.2_10_65350501	10	rs321492665	ENSSSCG00000011111	4.07687	CAMK1D	calcium/calmodulin dependent protein kinase ID [Source:NCBI gene;Acc:100511150]
ALGA0059730	10	rs81426870	ENSSSCG00000011121	3.87208	CELF2	CUGBP Elav-like family member 2 [Source:NCBI gene;Acc:100737017]
WU_10.2_10_75911345	10	rs330156100	ENSSSCG00000011163	4.33826	DIP2C	disco interacting protein 2 homolog C [Source:NCBI gene;Acc:100739614]
MARC0031852	13	rs81226638	ENSSSCG00000011201	6.53317	SATB1	SATB homeobox 1 [Source:NCBI gene;Acc:100155111]
ASGA0084926	13	rs81346089	ENSSSCG00000011204	9.05188	KCNH8	potassium voltage-gated channel subfamily H member 8 [Source:NCBI gene;Acc:100626552]
ALGA0107329	13	rs81478538	ENSSSCG00000011204	5.6449	KCNH8	potassium voltage-gated channel subfamily H member 8 [Source:NCBI gene;Acc:100626552]
H3GA0036705	13	rs80898778	ENSSSCG00000011555	6.82802	RPUSD3	RNA pseudouridine synthase D3 [Source:NCBI gene;Acc:100153857]
ALGA0071805	13	rs81447860	ENSSSCG00000011763	6.28751	MRPL47	mitochondrial ribosomal protein L47 [Source:NCBI gene;Acc:100523924]
ALGA0071810	13	rs81447870	ENSSSCG00000011765	6.28751	USP13	ubiquitin specific peptidase 13 [Source:NCBI gene;Acc:100524109]
ALGA0071810	13	rs81447870	ENSSSCG00000011765	6.28751	USP13	ubiquitin specific peptidase 13 [Source:NCBI gene;Acc:100524109]
ALGA0071813	13	rs81447875	ENSSSCG00000011765	10.3821	USP13	ubiquitin specific peptidase 13 [Source:NCBI gene;Acc:100524109]
ALGA0071813	13	rs81447875	ENSSSCG00000011765	10.3821	USP13	ubiquitin specific peptidase 13 [Source:NCBI gene;Acc:100524109]
CASI0008722	13	rs331710722	ENSSSCG00000011765	10.5043	USP13	ubiquitin specific peptidase 13 [Source:NCBI gene;Acc:100524109]
CASI0008722	13	rs331710722	ENSSSCG00000011765	10.5043	USP13	ubiquitin specific peptidase 13 [Source:NCBI gene;Acc:100524109]
MARC0004754	13	rs81235015	ENSSSCG00000011766	1.62313	PEX5L	peroxisomal biogenesis factor 5 like [Source:NCBI gene;Acc:100524828]
MARC0004754	13	rs81235015	ENSSSCG00000011766	1.62313	PEX5L	peroxisomal biogenesis factor 5 like [Source:NCBI gene;Acc:100524828]
ALGA0071814	13	rs80872044	ENSSSCG00000011766	8.36516	PEX5L	peroxisomal biogenesis factor 5 like [Source:NCBI gene;Acc:100524828]
ALGA0071814	13	rs80872044	ENSSSCG00000011766	8.36516	PEX5L	peroxisomal biogenesis factor 5 like [Source:NCBI gene;Acc:100524828]
MARC0014998	13	rs80942164	ENSSSCG00000011767	10.5281	TTC14	tetratricopeptide repeat domain 14 [Source:NCBI gene;Acc:100151821]
ALGA0071877	13	rs81447953	ENSSSCG00000011795	8.65548	IGF2BP2	insulin like growth factor 2 mRNA binding protein 2 [Source:NCBI gene;Acc:100157731]
DRGA0012853	13	rs81294612	ENSSSCG00000011811	6.44874	LPP	LIM domain containing preferred translocation partner in lipoma [Source:NCBI gene;Acc:100626969]
DRGA0012853	13	rs81294612	ENSSSCG00000011811	6.44874	LPP	LIM domain containing preferred translocation partner in lipoma [Source:NCBI gene;Acc:100626969]
MARC0112508	13	rs81283282	ENSSSCG00000011811	6.33212	LPP	LIM domain containing preferred translocation partner in lipoma [Source:NCBI gene;Acc:100626969]
MARC0112508	13	rs81283282	ENSSSCG00000011811	6.33212	LPP	LIM domain containing preferred translocation partner in lipoma [Source:NCBI gene;Acc:100626969]
WU_10.2_13_135458734	13	rs324670828	ENSSSCG00000011811	6.91125	LPP	LIM domain containing preferred translocation partner in lipoma [Source:NCBI gene;Acc:100626969]
WU_10.2_13_135458734	13	rs324670828	ENSSSCG00000011811	6.91125	LPP	LIM domain containing preferred translocation partner in lipoma [Source:NCBI gene;Acc:100626969]
ALGA0071921	13	rs81448001	ENSSSCG00000011811	7.2271	LPP	LIM domain containing preferred translocation partner in lipoma [Source:NCBI gene;Acc:100626969]
ALGA0071921	13	rs81448001	ENSSSCG00000011811	7.2271	LPP	LIM domain containing preferred translocation partner in lipoma [Source:NCBI gene;Acc:100626969]
ALGA0106014	13	rs81478524	ENSSSCG00000011811	3.76996	LPP	LIM domain containing preferred translocation partner in lipoma [Source:NCBI gene;Acc:100626969]
ALGA0106014	13	rs81478524	ENSSSCG00000011811	3.76996	LPP	LIM domain containing preferred translocation partner in lipoma [Source:NCBI gene;Acc:100626969]
WU_10.2_13_135855467	13	rs340284717	ENSSSCG00000011812	2.42128	TPRG1	tumor protein p63 regulated 1 [Source:NCBI gene;Acc:100519924]
H3GA0037321	13	rs81448207	ENSSSCG00000011846	3.45253	SLC51A	solute carrier family 51 alpha subunit [Source:NCBI gene;Acc:100512372]
MARC0096736	13	rs80912100	ENSSSCG00000011864	3.38246	UMPS	uridine monophosphate synthetase [Source:NCBI gene;Acc:100516340]
ASGA0059153	13	rs81448806	ENSSSCG00000011940	5.25927	DZIP3	DAZ interacting zinc finger protein 3 [Source:NCBI gene;Acc:100154778]
ALGA0107251	2	rs81334950	ENSSSCG00000013296	2.40679	SLC1A2	solute carrier family 1 member 2 [Source:NCBI gene;Acc:100627068]
WU_10.2_2_28953887	2	rs334285178	ENSSSCG00000013303	3.28836	ABTB2	ankyrin repeat and BTB domain containing 2 [Source:NCBI gene;Acc:100512455]
ALGA0015445	2	rs81363661	ENSSSCG00000014214	13.5848	TRIM36	tripartite motif containing 36 [Source:NCBI gene;Acc:100519890]
ASGA0095011	2	rs81474534	ENSSSCG00000014215	13.7104	PGGT1B	protein geranylgeranyltransferase type I subunit beta [Source:NCBI gene;Acc:100520066]
ASGA0100885	2	rs81321826	ENSSSCG00000014222	3.41577	ARL14EPL	ADP ribosylation factor like GTPase 14 effector protein like [Source:NCBI gene;Acc:100521841]
ALGA0015515	2	rs81363826	ENSSSCG00000014224	13.7014	SEMA6A	semaphorin 6A [Source:NCBI gene;Acc:100522008]
ALGA0015515	2	rs81363826	ENSSSCG00000014224	13.7014	SEMA6A	semaphorin 6A [Source:NCBI gene;Acc:100522008]
H3GA0007526	2	rs81363852	ENSSSCG00000014224	4.9285	SEMA6A	semaphorin 6A [Source:NCBI gene;Acc:100522008]
H3GA0007526	2	rs81363852	ENSSSCG00000014224	4.9285	SEMA6A	semaphorin 6A [Source:NCBI gene;Acc:100522008]
ALGA0015500	2	rs81363796	ENSSSCG00000014224	13.3735	SEMA6A	semaphorin 6A [Source:NCBI gene;Acc:100522008]
ALGA0015500	2	rs81363796	ENSSSCG00000014224	13.3735	SEMA6A	semaphorin 6A [Source:NCBI gene;Acc:100522008]
MARC0067253	2	rs81254709	ENSSSCG00000014224	3.67791	SEMA6A	semaphorin 6A [Source:NCBI gene;Acc:100522008]
MARC0067253	2	rs81254709	ENSSSCG00000014224	3.67791	SEMA6A	semaphorin 6A [Source:NCBI gene;Acc:100522008]
ALGA0015900	2	rs81364654	ENSSSCG00000014249	4.07053	MARCH3	membrane associated ring-CH-type finger 3 [Source:NCBI gene;Acc:100513526]
SIRI0001374	2	rs331459436	ENSSSCG00000014259	6.18121	ADAMTS19	ADAM metallopeptidase with thrombospondin type 1 motif 19 [Source:NCBI gene;Acc:100518181]
WU_10.2_2_137677580	2	rs337273600	ENSSSCG00000014259	4.25961	ADAMTS19	ADAM metallopeptidase with thrombospondin type 1 motif 19 [Source:NCBI gene;Acc:100518181]
WU_10.2_2_137652218	2	rs335488487	ENSSSCG00000014259	6.93008	ADAMTS19	ADAM metallopeptidase with thrombospondin type 1 motif 19 [Source:NCBI gene;Acc:100518181]
WU_10.2_2_139196714	2	rs330145846	ENSSSCG00000014267	6.90083	RAPGEF6	Rap guanine nucleotide exchange factor 6 [Source:NCBI gene;Acc:100521255]
H3GA0007760	2	rs80982779	ENSSSCG00000014272	1.852	ACSL6	acyl-CoA synthetase long chain family member 6 [Source:NCBI gene;Acc:100522126]
ASGA0040734	9	rs81420215	ENSSSCG00000014598	7.6694	PPFIBP2	PPFIA binding protein 2 [Source:NCBI gene;Acc:100523560]
WU_10.2_9_12270324	9	rs330697407	ENSSSCG00000014874	7.39665	B3GNT6	UDP-GlcNAc:betaGal beta-1,3-N-acetylglucosaminyltransferase 6 [Source:NCBI gene;Acc:100524328]
ALGA0119189	9	rs81326294	ENSSSCG00000014875	6.85991	CAPN5	calpain 5 [Source:NCBI gene;Acc:100524513]
WU_10.2_9_14267372	9	rs81419125	ENSSSCG00000014893	6.07104	NARS2	asparaginyl-tRNA synthetase 2, mitochondrial [Source:NCBI gene;Acc:100514245]
WU_10.2_9_14465117	9	rs327212920	ENSSSCG00000014894	9.79142	TENM4	teneurin transmembrane protein 4 [Source:NCBI gene;Acc:100514784]
WU_10.2_9_14392612	9	rs329749362	ENSSSCG00000014894	9.79142	TENM4	teneurin transmembrane protein 4 [Source:NCBI gene;Acc:100514784]
ALGA0116481	9	rs81346012	ENSSSCG00000014899	3.26246	PRCP	prolylcarboxypeptidase [Source:NCBI gene;Acc:100515678]
DRGA0009354	9	rs335029795	ENSSSCG00000015045	2.85596	NCAM1	neural cell adhesion molecule 1 [Source:NCBI gene;Acc:100515564]
DIAS0003449	9	rs81215865	ENSSSCG00000015045	4.54805	NCAM1	neural cell adhesion molecule 1 [Source:NCBI gene;Acc:100515564]
WU_10.2_9_45824613	9	rs328666448	ENSSSCG00000015047	3.86823	TTC12	tetratricopeptide repeat domain 12 [Source:NCBI gene;Acc:100518853]
WU_10.2_9_45882289	9	rs339071668	ENSSSCG00000015048	5.51657	DRD2	dopamine receptor D2 [Source:NCBI gene;Acc:100624857]
WU_10.2_9_45882289	9	rs339071668	ENSSSCG00000015048	5.51657	DRD2	dopamine receptor D2 [Source:NCBI gene;Acc:100624857]
M1GA0013084	9	rs81412209	ENSSSCG00000015253	4.64543	NTM	neurotrimin [Source:NCBI gene;Acc:100519556]
ASGA0101793	9	rs81322961	ENSSSCG00000015255	4.33717	IGSF9B	immunoglobulin superfamily member 9B [Source:NCBI gene;Acc:100626754]
WU_10.2_9_67269889	9	rs322126062	ENSSSCG00000015256	6.86976	JAM3	junctional adhesion molecule 3 [Source:NCBI gene;Acc:100520043]
ALGA0053536	9	rs81412552	ENSSSCG00000015258	7.50621	GLB1L2	beta-galactosidase-1-like protein 2 [Source:NCBI gene;Acc:100520582]
ALGA0053579	9	rs81412726	ENSSSCG00000015273	3.52364	ATP2B4	ATPase plasma membrane Ca2+ transporting 4 [Source:NCBI gene;Acc:100623420]
WU_10.2_9_70718136	9	rs319278606	ENSSSCG00000015273	4.49099	ATP2B4	ATPase plasma membrane Ca2+ transporting 4 [Source:NCBI gene;Acc:100623420]
H3GA0027965	9	rs81415154	ENSSSCG00000015432	2.42086	ATXN7L1	ataxin 7 like 1 [Source:NCBI gene;Acc:100517110]
ALGA0055125	9	rs81416909	ENSSSCG00000015549	2.17321	RNASEL	ribonuclease L [Source:NCBI gene;Acc:100048946]
M1GA0013211	9	rs81417044	ENSSSCG00000015559	1.72884	NCF2	neutrophil cytosolic factor 2 [Source:NCBI gene;Acc:100142665]
ASGA0044682	9	rs81417112	ENSSSCG00000015563	4.04694	RGL1	ral guanine nucleotide dissociation stimulator like 1 [Source:NCBI gene;Acc:100515847]
WU_10.2_9_138541573	9	rs328749787	ENSSSCG00000015567	3.22306	FAM129A	family with sequence similarity 129 member A [Source:NCBI gene;Acc:100516994]
DBWU0001057	9	rs55618584	ENSSSCG00000015612	4.24677	IRF6	interferon regulatory factor 6 [Source:NCBI gene;Acc:397521]
DBWU0001057	9	rs55618584	ENSSSCG00000015613	4.24677	C1orf74	chromosome 9 C1orf74 homolog [Source:NCBI gene;Acc:100739703]
WU_10.2_15_24697541	15	rs340650871	ENSSSCG00000015711	4.88303	DPP10	dipeptidyl peptidase like 10 [Source:NCBI gene;Acc:100157195]
WU_10.2_15_31411751	15	rs328350027	ENSSSCG00000015726	5.08719	CNTNAP5	contactin associated protein like 5 [Source:NCBI gene;Acc:100622103]
WU_10.2_15_34697881	15	rs81452319	ENSSSCG00000015730	4.23083	NIFK	nucleolar protein interacting with the FHA domain of MKI67 [Source:NCBI gene;Acc:100124386]
ALGA0084847	15	rs80896491	ENSSSCG00000015746	15.1051	DLGAP2	DLG associated protein 2 [Source:NCBI gene;Acc:100523643]
WU_10.2_15_38073158	15	rs318724067	ENSSSCG00000015747	4.72365	MYOM2	myomesin 2 [Source:NCBI gene;Acc:100523824]
DIAS0004678	15	rs335873978	ENSSSCG00000015770	6.96012	VEGFC	vascular endothelial growth factor C [Source:NCBI gene;Acc:100525960]
WU_10.2_15_123147338	15	rs331223936	ENSSSCG00000016148	5.78052	PTH2R	parathyroid hormone 2 receptor [Source:NCBI gene;Acc:100170146]
ALGA0087750	15	rs80895892	ENSSSCG00000016244	4.71325	COL4A4	collagen type IV alpha 4 chain [Source:NCBI gene;Acc:100621403]
ALGA0087750	15	rs80895892	ENSSSCG00000016245	4.71325	COL4A3	collagen type IV alpha 3 chain [Source:NCBI gene;Acc:100621504]
ASGA0082556	15	rs81332317	ENSSSCG00000016317	9.50869	AGAP1	ArfGAP with GTPase domain, ankyrin repeat and PH domain 1 [Source:NCBI gene;Acc:100620812]
WU_10.2_15_150135811	15	rs325174209	ENSSSCG00000016317	7.65541	AGAP1	ArfGAP with GTPase domain, ankyrin repeat and PH domain 1 [Source:NCBI gene;Acc:100620812]
ASGA0103093	15	rs81478900	ENSSSCG00000016317	8.22533	AGAP1	ArfGAP with GTPase domain, ankyrin repeat and PH domain 1 [Source:NCBI gene;Acc:100620812]
ALGA0120790	15	rs81328249	ENSSSCG00000016317	7.09241	AGAP1	ArfGAP with GTPase domain, ankyrin repeat and PH domain 1 [Source:NCBI gene;Acc:100620812]
MARC0057052	15	rs81247131	ENSSSCG00000016330	2.88874	LRRFIP1	LRR binding FLII interacting protein 1 [Source:NCBI gene;Acc:100517377]
MARC0057052	15	rs81247131	ENSSSCG00000016330	2.88874	LRRFIP1	LRR binding FLII interacting protein 1 [Source:NCBI gene;Acc:100517377]
ALGA0124447	18	rs81479348	ENSSSCG00000016516	6.34429	ATP6V0A4	ATPase H+ transporting V0 subunit a4 [Source:NCBI gene;Acc:100519402]
ALGA0097291	18	rs81472373	ENSSSCG00000016568	5.44862	AHCYL2	adenosylhomocysteinase like 2 [Source:NCBI gene;Acc:100514931]
MARC0001905	18	rs81288557	ENSSSCG00000016608	5.45488	IQUB	IQ motif and ubiquitin domain containing [Source:NCBI gene;Acc:100513386]
MARC0001905	18	rs81288557	ENSSSCG00000016608	5.45488	IQUB	IQ motif and ubiquitin domain containing [Source:NCBI gene;Acc:100513386]
MARC0001905	18	rs81288557	ENSSSCG00000016608	5.45488	IQUB	IQ motif and ubiquitin domain containing [Source:NCBI gene;Acc:100513386]
H3GA0050620	18	rs81467960	ENSSSCG00000016611	6.85824	CADPS2	calcium dependent secretion activator 2 [Source:NCBI gene;Acc:100525671]
H3GA0050620	18	rs81467960	ENSSSCG00000016611	6.85824	CADPS2	calcium dependent secretion activator 2 [Source:NCBI gene;Acc:100525671]
ALGA0097573	18	rs81468001	ENSSSCG00000016614	4.5241	PTPRZ1	protein tyrosine phosphatase receptor type Z1 [Source:NCBI gene;Acc:100511294]
MARC0057575	18	rs81247492	ENSSSCG00000016618	6.85824	CPED1	cadherin like and PC-esterase domain containing 1 [Source:NCBI gene;Acc:100511847]
WU_10.2_18_45539953	18	rs320917453	ENSSSCG00000016668	1.84498	PDE1C	phosphodiesterase 1C [Source:NCBI gene;Acc:102161696]
DBWU0000460	18	rs55617906	ENSSSCG00000016691	6.84573	JAZF1	JAZF zinc finger 1 [Source:NCBI gene;Acc:100517019]
DBWU0000460	18	rs55617906	ENSSSCG00000016692	6.84573	TAX1BP1	Tax1 binding protein 1 [Source:NCBI gene;Acc:100516165]
DBWU0000460	18	rs55617906	ENSSSCG00000016692	6.84573	TAX1BP1	Tax1 binding protein 1 [Source:NCBI gene;Acc:100516165]
ALGA0088786	16	rs81459202	ENSSSCG00000016792	6.41722	RETREG1	reticulophagy regulator 1 [Source:NCBI gene;Acc:100625174]
ALGA0088786	16	rs81459202	ENSSSCG00000016792	6.41722	RETREG1	reticulophagy regulator 1 [Source:NCBI gene;Acc:100625174]
ALGA0088794	16	rs81459253	ENSSSCG00000016792	6.41722	RETREG1	reticulophagy regulator 1 [Source:NCBI gene;Acc:100625174]
WU_10.2_16_6244612	16	rs323211697	ENSSSCG00000016792	5.20312	RETREG1	reticulophagy regulator 1 [Source:NCBI gene;Acc:100625174]
ASGA0072056	16	rs81459180	ENSSSCG00000016792	5.20312	RETREG1	reticulophagy regulator 1 [Source:NCBI gene;Acc:100625174]
ASGA0103572	16	rs81303370	ENSSSCG00000016793	3.75883	ZNF622	zinc finger protein 622 [Source:NCBI gene;Acc:100521757]
WU_10.2_12_4200376	12	rs340979470	ENSSSCG00000017169	4.33479	SEC14L1	SEC14 like lipid binding 1 [Source:NCBI gene;Acc:100515921]
ALGA0123789	12	rs81323167	ENSSSCG00000017268	2.74573	PRKCA	protein kinase C alpha [Source:NCBI gene;Acc:397184]
M1GA0016298	12	rs81440580	ENSSSCG00000017288	5.98312	FTSJ3	FtsJ RNA 2'-O-methyltransferase 3 [Source:NCBI gene;Acc:100512190]
M1GA0016298	12	rs81440580	ENSSSCG00000017289	5.98312	DDX42	DEAD-box helicase 42 [Source:NCBI gene;Acc:100512557]
WU_10.2_12_15902684	12	rs344609508	ENSSSCG00000017299	5.40835	MARCH10	membrane associated ring-CH-type finger 10 [Source:HGNC Symbol;Acc:HGNC:26655]
WU_10.2_12_24150751	12	rs341988580	ENSSSCG00000017527	4.52144	SKAP1	src kinase associated phosphoprotein 1 [Source:NCBI gene;Acc:100521471]
DIAS0000466	12	rs319863215	ENSSSCG00000017630	3.36931	EPX	eosinophil peroxidase [Source:NCBI gene;Acc:100514365]
DIAS0000466	12	rs319863215	ENSSSCG00000017635	3.36931	MKS1	MKS transition zone complex subunit 1 [Source:NCBI gene;Acc:100514538]
MARC0087562	12	rs81268941	ENSSSCG00000017728	0.882919	MYO1D	myosin ID [Source:NCBI gene;Acc:100049650]
MARC0087562	12	rs81268941	ENSSSCG00000017728	0.882919	MYO1D	myosin ID [Source:NCBI gene;Acc:100049650]
WU_10.2_12_44212769	12	rs323375323	ENSSSCG00000017728	5.39499	MYO1D	myosin ID [Source:NCBI gene;Acc:100049650]
WU_10.2_12_44212769	12	rs323375323	ENSSSCG00000017728	5.39499	MYO1D	myosin ID [Source:NCBI gene;Acc:100049650]
WU_10.2_12_49048547	12	rs320741299	ENSSSCG00000017803	9.52394	TIMM22	translocase of inner mitochondrial membrane 22 [Source:NCBI gene;Acc:100621364]
WU_10.2_12_49016465	12	rs323652161	ENSSSCG00000017804	5.11281	ABR	ABR activator of RhoGEF and GTPase [Source:NCBI gene;Acc:100522463]
WU_10.2_12_49016465	12	rs323652161	ENSSSCG00000017804	5.11281	ABR	ABR activator of RhoGEF and GTPase [Source:NCBI gene;Acc:100522463]
WU_10.2_12_48954049	12	rs332175357	ENSSSCG00000017804	9.52394	ABR	ABR activator of RhoGEF and GTPase [Source:NCBI gene;Acc:100522463]
WU_10.2_12_48954049	12	rs332175357	ENSSSCG00000017804	9.52394	ABR	ABR activator of RhoGEF and GTPase [Source:NCBI gene;Acc:100522463]
WU_10.2_12_49247551	12	rs338991278	ENSSSCG00000017806	6.79852	MRM3	mitochondrial rRNA methyltransferase 3 [Source:NCBI gene;Acc:100522640]
WU_10.2_12_49247551	12	rs338991278	ENSSSCG00000017809	6.79852	GEMIN4	gem nuclear organelle associated protein 4 [Source:NCBI gene;Acc:100522827]
WU_10.2_12_49429365	12	rs332243987	ENSSSCG00000017812	7.74214	VPS53	VPS53 subunit of GARP complex [Source:NCBI gene;Acc:100523207]
WU_10.2_12_49772077	12	rs320671094	ENSSSCG00000017817	5.11648	PRPF8	pre-mRNA processing factor 8 [Source:NCBI gene;Acc:100526074]
ASGA0054989	12	rs81436440	ENSSSCG00000017849	7.14837	LOC100517422	putative olfactory receptor 3A4 [Source:NCBI gene;Acc:100517422]
WU_10.2_12_51564757	12	rs321207207	ENSSSCG00000017863	9.46475	TRPV1	transient receptor potential cation channel subfamily V member 1 [Source:NCBI gene;Acc:100519212]
ASGA0099044	12	rs81478024	ENSSSCG00000017864	3.61563	SHPK	sedoheptulokinase [Source:NCBI gene;Acc:100515408]
ALGA0103256	12	rs81330216	ENSSSCG00000017878	6.15416	UBE2G1	ubiquitin conjugating enzyme E2 G1 [Source:NCBI gene;Acc:100522828]
ALGA0044111	12	rs80985775	ENSSSCG00000018016	4.55049	MAP2K4	mitogen-activated protein kinase kinase 4 [Source:NCBI gene;Acc:100520100]
ALGA0044111	12	rs80985775	ENSSSCG00000018016	4.55049	MAP2K4	mitogen-activated protein kinase kinase 4 [Source:NCBI gene;Acc:100520100]
WU_10.2_12_59362698	12	rs326131421	ENSSSCG00000018016	4.31288	MAP2K4	mitogen-activated protein kinase kinase 4 [Source:NCBI gene;Acc:100520100]
WU_10.2_12_59362698	12	rs326131421	ENSSSCG00000018016	4.31288	MAP2K4	mitogen-activated protein kinase kinase 4 [Source:NCBI gene;Acc:100520100]
ALGA0044111	12	rs80985775	ENSSSCG00000018016	4.55049	MAP2K4	mitogen-activated protein kinase kinase 4 [Source:NCBI gene;Acc:100520100]
ALGA0044111	12	rs80985775	ENSSSCG00000018016	4.55049	MAP2K4	mitogen-activated protein kinase kinase 4 [Source:NCBI gene;Acc:100520100]
WU_10.2_12_63569771	12	rs335873063	ENSSSCG00000018057	8.73958	SOCS7	suppressor of cytokine signaling 7 [Source:NCBI gene;Acc:100514187]
WU_10.2_7_132124289	7	rs337306698	ENSSSCG00000018325	3.81618	RF00181	small nucleolar RNA, C/D box 113-7 [Source:HGNC Symbol;Acc:HGNC:32986]
WU_10.2_10_7395243	10	rs346349404	ENSSSCG00000018869	2.97941	RF00001
WU_10.2_7_132124289	7	rs337306698	ENSSSCG00000018918	3.81618	RF00181	small nucleolar RNA, C/D box 113-8 [Source:HGNC Symbol;Acc:HGNC:32987]
WU_10.2_12_37091664	12	rs340863287	ENSSSCG00000018920	3.22174	MIR454	microRNA 454 [Source:HGNC Symbol;Acc:HGNC:33137]
WU_10.2_12_59362698	12	rs326131421	ENSSSCG00000019009	4.31288	ssc-mir-744	ssc-mir-744 [Source:miRBase;Acc:MI0014769]
WU_10.2_7_132124289	7	rs337306698	ENSSSCG00000019064	3.81618	RF00181	small nucleolar RNA, C/D box 113-9 [Source:HGNC Symbol;Acc:HGNC:32988]
WU_10.2_13_135458734	13	rs324670828	ENSSSCG00000019404	6.91125	ssc-mir-28	ssc-mir-28 [Source:miRBase;Acc:MI0002430]
WU_10.2_4_7580122	4	rs345091406	ENSSSCG00000020129	6.88341	RF00001
MARC0090396	3	rs81271749	ENSSSCG00000020425	10.3669	RF00100
MARC0104064	15	rs81280728	ENSSSCG00000020559	3.30356	RF00015
ASGA0095157	3	rs81314489	ENSSSCG00000020736	12.116	ADD2	adducin 2 [Source:NCBI gene;Acc:100624449]
ALGA0089585	16	rs81456913	ENSSSCG00000020824	2.20779	UGT3A2	UDP glycosyltransferase family 3 member A2 [Source:NCBI gene;Acc:100736599]
MARC0052220	13	rs80880932	ENSSSCG00000020906	1.62825	TNFSF10	TNF superfamily member 10 [Source:NCBI gene;Acc:406191]
WU_10.2_1_307000519	1	rs341915875	ENSSSCG00000021241	1.6923	ADAMTS13	ADAM metallopeptidase with thrombospondin type 1 motif 13 [Source:NCBI gene;Acc:100627950]
ALGA0044235	7	rs80984083	ENSSSCG00000021315	3.45963	NRXN3	neurexin 3 [Source:NCBI gene;Acc:100620189]
MARC0054494	7	rs80895525	ENSSSCG00000021315	10.9798	NRXN3	neurexin 3 [Source:NCBI gene;Acc:100620189]
ALGA0044243	7	rs80865802	ENSSSCG00000021315	6.99672	NRXN3	neurexin 3 [Source:NCBI gene;Acc:100620189]
ALGA0116711	17	rs81346303	ENSSSCG00000021401	2.00985	GFRA4	GDNF family receptor alpha 4 [Source:NCBI gene;Acc:100738405]
ALGA0115393	13	rs81344625	ENSSSCG00000021598	4.0784	EVA1C	eva-1 homolog C [Source:NCBI gene;Acc:100628171]
ALGA0115393	13	rs81344625	ENSSSCG00000021598	4.0784	EVA1C	eva-1 homolog C [Source:NCBI gene;Acc:100628171]
WU_10.2_13_206127520	13	rs319946352	ENSSSCG00000021598	4.77735	EVA1C	eva-1 homolog C [Source:NCBI gene;Acc:100628171]
WU_10.2_13_206127520	13	rs319946352	ENSSSCG00000021598	4.77735	EVA1C	eva-1 homolog C [Source:NCBI gene;Acc:100628171]
WU_10.2_13_206157314	13	rs343922621	ENSSSCG00000021598	4.15138	EVA1C	eva-1 homolog C [Source:NCBI gene;Acc:100628171]
WU_10.2_13_206157314	13	rs343922621	ENSSSCG00000021598	4.15138	EVA1C	eva-1 homolog C [Source:NCBI gene;Acc:100628171]
ASGA0090661	9	rs81309028	ENSSSCG00000021638	2.74625	NEU3	neuraminidase 3 [Source:NCBI gene;Acc:100739223]
WU_10.2_6_41753044	6	rs341945572	ENSSSCG00000021741	2.72103	ZNF527	zinc finger protein 527 [Source:NCBI gene;Acc:102165184]
H3GA0039185	14	rs80857814	ENSSSCG00000021805	8.08215	GALNTL6	polypeptide N-acetylgalactosaminyltransferase like 6 [Source:NCBI gene;Acc:100518755]
H3GA0024720	8	rs81399443	ENSSSCG00000022168	10.8514	APBB2	amyloid beta precursor protein binding family B member 2 [Source:NCBI gene;Acc:100514856]
INRA0026635	7	rs336391107	ENSSSCG00000022705	3.88758	SALL2	spalt like transcription factor 2 [Source:NCBI gene;Acc:100513098]
ALGA0095536	17	rs80880788	ENSSSCG00000022777	3.17327	SLC35C2	solute carrier family 35 member C2 [Source:NCBI gene;Acc:100152375]
H3GA0054731	9	rs81477280	ENSSSCG00000022951	1.66996	NFASC	neurofascin [Source:NCBI gene;Acc:100626921]
H3GA0036713	13	rs81446451	ENSSSCG00000023084	7.77425	ATP2B2	ATPase plasma membrane Ca2+ transporting 2 [Source:NCBI gene;Acc:100625418]
H3GA0036713	13	rs81446451	ENSSSCG00000023084	7.77425	ATP2B2	ATPase plasma membrane Ca2+ transporting 2 [Source:NCBI gene;Acc:100625418]
WU_10.2_6_11128515	6	rs333289406	ENSSSCG00000023125	3.17588	CNTNAP4	contactin associated protein like 4 [Source:NCBI gene;Acc:100626866]
WU_10.2_3_118694546	3	rs330675362	ENSSSCG00000023140	7.10188	EIF2B4	eukaryotic translation initiation factor 2B subunit delta [Source:HGNC Symbol;Acc:HGNC:3260]
WU_10.2_1_307000519	1	rs341915875	ENSSSCG00000023173	1.6923	REXO4	REX4 homolog, 3'-5' exonuclease [Source:NCBI gene;Acc:100626933]
ASGA0086011	13	rs81478265	ENSSSCG00000023225	8.02381	SYN2	synapsin II [Source:NCBI gene;Acc:100626060]
ALGA0095536	17	rs80880788	ENSSSCG00000023306	3.17327	ELMO2	engulfment and cell motility 2 [Source:NCBI gene;Acc:100624052]
ALGA0095536	17	rs80880788	ENSSSCG00000023306	3.17327	ELMO2	engulfment and cell motility 2 [Source:NCBI gene;Acc:100624052]
MARC0070966	13	rs81257865	ENSSSCG00000023434	6.24799	PPM1L	protein phosphatase, Mg2+/Mn2+ dependent 1L [Source:NCBI gene;Acc:100622923]
MARC0066018	13	rs81253259	ENSSSCG00000023437	6.57933	ITPR1	inositol 1,4,5-trisphosphate receptor type 1 [Source:NCBI gene;Acc:397454]
ALGA0117160	13	rs81346871	ENSSSCG00000023582	7.50817	GPR149	G protein-coupled receptor 149 [Source:NCBI gene;Acc:100533550]
ALGA0105535	13	rs81332882	ENSSSCG00000023582	7.34584	GPR149	G protein-coupled receptor 149 [Source:NCBI gene;Acc:100533550]
WU_10.2_15_28735984	15	rs322036973	ENSSSCG00000023693	12.1395	PROC	protein C, inactivator of coagulation factors Va and VIIIa [Source:NCBI gene;Acc:396954]
WU_10.2_2_15850322	2	rs344285123	ENSSSCG00000023709	3.17261	PTPRJ	protein tyrosine phosphatase receptor type J [Source:NCBI gene;Acc:100524973]
WU_10.2_2_15850322	2	rs344285123	ENSSSCG00000023709	3.17261	PTPRJ	protein tyrosine phosphatase receptor type J [Source:NCBI gene;Acc:100524973]
MARC0089118	13	rs81270195	ENSSSCG00000023909	3.7758	THPO	thrombopoietin [Source:NCBI gene;Acc:100620258]
ASGA0082094	8	rs80837364	ENSSSCG00000023934	12.0701	KCNIP4	potassium voltage-gated channel interacting protein 4 [Source:NCBI gene;Acc:100516499]
ASGA0037908	8	rs81403289	ENSSSCG00000023934	8.90718	KCNIP4	potassium voltage-gated channel interacting protein 4 [Source:NCBI gene;Acc:100516499]
WU_10.2_5_1494881	5	rs321202796	ENSSSCG00000024146	2.78117	MIR1249-1	microRNA mir-1249-1 [Source:NCBI gene;Acc:104794448]
MARC0082369	6	rs81266627	ENSSSCG00000024227	9.65887	NLRP13	NLR family pyrin domain containing 13 [Source:NCBI gene;Acc:100521019]
H3GA0056382	10	rs81477619	ENSSSCG00000024288	2.06425	STUM	stum, mechanosensory transduction mediator homolog [Source:NCBI gene;Acc:100621258]
MARC0027939	7	rs80970858	ENSSSCG00000024310	3.46563	F13A1	coagulation factor XIII A chain [Source:NCBI gene;Acc:100153504]
ALGA0082109	14	rs80974295	ENSSSCG00000024337	3.7772	KCNK18	potassium two pore domain channel subfamily K member 18 [Source:NCBI gene;Acc:100157371]
DIAS0000860	12	rs81209125	ENSSSCG00000024416	3.36635	MYH13	myosin-13 [Source:NCBI gene;Acc:100736982]
WU_10.2_10_24591261	10	rs342596836	ENSSSCG00000024618	8.21292	FBXO28	F-box protein 28 [Source:NCBI gene;Acc:100520046]
WU_10.2_10_24600030	10	rs340916994	ENSSSCG00000024618	7.09902	FBXO28	F-box protein 28 [Source:NCBI gene;Acc:100520046]
WU_10.2_13_7891776	13	rs329693856	ENSSSCG00000024621	10.9983	KAT2B	lysine acetyltransferase 2B [Source:NCBI gene;Acc:100626923]
MARC0002662	11	rs81223304	ENSSSCG00000024722	6.37707	PIBF1	progesterone immunomodulatory binding factor 1 [Source:NCBI gene;Acc:100622391]
MARC0056141	5	rs81246031	ENSSSCG00000024864	3.92369	ATXN10	ataxin 10 [Source:NCBI gene;Acc:414389]
ALGA0109354	6	rs81337429	ENSSSCG00000025243	6.20238	SGIP1	SH3 domain GRB2 like endophilin interacting protein 1 [Source:NCBI gene;Acc:100620397]
MARC0089118	13	rs81270195	ENSSSCG00000025270	3.7758	CHRD	chordin [Source:NCBI gene;Acc:100620350]
WU_10.2_3_118694546	3	rs330675362	ENSSSCG00000025363	7.10188	SNX17	sorting nexin 17 [Source:NCBI gene;Acc:100739661]
ASGA0031819	7	rs80877127	ENSSSCG00000025410	3.01297	PRSS16	serine protease 16 [Source:NCBI gene;Acc:100628128]
H3GA0054993	3	rs81308599	ENSSSCG00000025483	3.50966	GREB1	growth regulating estrogen receptor binding 1 [Source:NCBI gene;Acc:100511013]
MARC0092333	3	rs81273162	ENSSSCG00000025483	2.31534	GREB1	growth regulating estrogen receptor binding 1 [Source:NCBI gene;Acc:100511013]
M1GA0008040	5	rs80854276	ENSSSCG00000025523	6.32884	COL2A1	collagen type II alpha 1 chain [Source:NCBI gene;Acc:397323]
WU_10.2_13_136420397	13	rs332427264	ENSSSCG00000025592	1.88354	TP63	tumor protein p63 [Source:NCBI gene;Acc:100625258]
MARC0113025	18	rs81289144	ENSSSCG00000025602	3.09052	DOCK4	dedicator of cytokinesis 4 [Source:NCBI gene;Acc:100520706]
ALGA0035387	6	rs81387893	ENSSSCG00000025687	9.65887	PIGE-108A11.3	leukocyte immunoglobulin-like receptor-like [Source:NCBI gene;Acc:100144538]
WU_10.2_1_16865808	1	rs325523363	ENSSSCG00000025777	3.33087	ESR1	estrogen receptor 1 [Source:NCBI gene;Acc:397435]
ALGA0120068	1	rs81327383	ENSSSCG00000025777	12.8648	ESR1	estrogen receptor 1 [Source:NCBI gene;Acc:397435]
WU_10.2_1_16906504	1	rs319188770	ENSSSCG00000025777	6.77535	ESR1	estrogen receptor 1 [Source:NCBI gene;Acc:397435]
WU_10.2_1_16906504	1	rs319188770	ENSSSCG00000025777	6.77535	ESR1	estrogen receptor 1 [Source:NCBI gene;Acc:397435]
WU_10.2_1_16809509	1	rs321905409	ENSSSCG00000025777	6.59886	ESR1	estrogen receptor 1 [Source:NCBI gene;Acc:397435]
WU_10.2_3_115507199	3	rs81375475	ENSSSCG00000025901	5.77976	LCLAT1	lysocardiolipin acyltransferase 1 [Source:NCBI gene;Acc:100217396]
ALGA0124106	1	rs81474117	ENSSSCG00000026041	11.8318	MAP3K5	mitogen-activated protein kinase kinase kinase 5 [Source:NCBI gene;Acc:100622769]
ASGA0096616	1	rs81316390	ENSSSCG00000026041	10.4907	MAP3K5	mitogen-activated protein kinase kinase kinase 5 [Source:NCBI gene;Acc:100622769]
MARC0028295	1	rs80821663	ENSSSCG00000026042	7.9005	ULBP1	UL16 binding protein 1 [Source:NCBI gene;Acc:445523]
ALGA0105709	14	rs81333067	ENSSSCG00000026302	4.53157	MKI67	marker of proliferation Ki-67 [Source:NCBI gene;Acc:102164100]
WU_10.2_14_149196149	14	rs325632246	ENSSSCG00000026302	3.92732	MKI67	marker of proliferation Ki-67 [Source:NCBI gene;Acc:102164100]
WU_10.2_10_52872431	10	rs321291118	ENSSSCG00000026354	7.3174	PRPF18	pre-mRNA processing factor 18 [Source:NCBI gene;Acc:100513617]
WU_10.2_7_100227528	7	rs336306636	ENSSSCG00000026389	2.54576	SYNJ2BP	synaptojanin 2 binding protein [Source:NCBI gene;Acc:100514718]
WU_10.2_3_118045978	3	rs319246489	ENSSSCG00000026465	7.40406	BABAM2	BRISC and BRCA1 A complex member 2 [Source:NCBI gene;Acc:100623966]
ASGA0092248	3	rs81310956	ENSSSCG00000026559	7.60669	EML6	EMAP like 6 [Source:NCBI gene;Acc:100516074]
WU_10.2_18_1079244	18	rs321196210	ENSSSCG00000026661	4.21235	PTPRN2	protein tyrosine phosphatase receptor type N2 [Source:NCBI gene;Acc:102158899]
WU_10.2_11_74294252	11	rs324711978	ENSSSCG00000026863	8.17397	FARP1	FERM, ARH/RhoGEF and pleckstrin domain protein 1 [Source:NCBI gene;Acc:100158183]
WU_10.2_11_74294252	11	rs324711978	ENSSSCG00000026863	8.17397	FARP1	FERM, ARH/RhoGEF and pleckstrin domain protein 1 [Source:NCBI gene;Acc:100158183]
ASGA0083653	11	rs81338784	ENSSSCG00000026863	3.31547	FARP1	FERM, ARH/RhoGEF and pleckstrin domain protein 1 [Source:NCBI gene;Acc:100158183]
ASGA0083653	11	rs81338784	ENSSSCG00000026863	3.31547	FARP1	FERM, ARH/RhoGEF and pleckstrin domain protein 1 [Source:NCBI gene;Acc:100158183]
WU_10.2_11_74381886	11	rs337254627	ENSSSCG00000026863	6.74068	FARP1	FERM, ARH/RhoGEF and pleckstrin domain protein 1 [Source:NCBI gene;Acc:100158183]
WU_10.2_11_74381886	11	rs337254627	ENSSSCG00000026863	6.74068	FARP1	FERM, ARH/RhoGEF and pleckstrin domain protein 1 [Source:NCBI gene;Acc:100158183]
MARC0000533	11	rs81236541	ENSSSCG00000026996	9.11378	ABCC4	ATP binding cassette subfamily C member 4 [Source:NCBI gene;Acc:100152536]
ASGA0094209	18	rs81313311	ENSSSCG00000027118	2.8998	LOC100525318	solute carrier family 23 member 1-like [Source:NCBI gene;Acc:100525318]
WU_10.2_3_118694546	3	rs330675362	ENSSSCG00000027135	7.10188	PPM1G	protein phosphatase, Mg2+/Mn2+ dependent 1G [Source:NCBI gene;Acc:100739632]
MARC0030024	10	rs81225127	ENSSSCG00000027207	6.70182	GPATCH2	G-patch domain containing 2 [Source:NCBI gene;Acc:100513810]
INRA0021527	6	rs320008166	ENSSSCG00000027265	9.65887	ssc-mir-371	ssc-mir-371 [Source:miRBase;Acc:MI0031640]
WU_10.2_9_46936949	9	rs331957475	ENSSSCG00000027905	2.34672	RBM7	RNA binding motif protein 7 [Source:NCBI gene;Acc:100522453]
WU_10.2_14_143090274	14	rs341745201	ENSSSCG00000028063	6.74623	TACC2	transforming acidic coiled-coil containing protein 2 [Source:NCBI gene;Acc:100152804]
MARC0058702	6	rs81248272	ENSSSCG00000028288	8.4145	PRPF38A	pre-mRNA processing factor 38A [Source:HGNC Symbol;Acc:HGNC:25930]
MARC0018157	6	rs81287475	ENSSSCG00000028467	9.65887	LOC100739859	olfactory receptor 13-like [Source:NCBI gene;Acc:100739859]
MARC0047043	4	rs80963059	ENSSSCG00000028606	3.64226	ZBTB7B	zinc finger and BTB domain containing 7B [Source:NCBI gene;Acc:100622022]
WU_10.2_12_49048547	12	rs320741299	ENSSSCG00000028720	9.52394	NXN	nucleoredoxin [Source:NCBI gene;Acc:100523510]
WU_10.2_7_107657813	7	rs80905629	ENSSSCG00000028942	1.81235	NRXN3	neurexin 3 [Source:HGNC Symbol;Acc:HGNC:8010]
WU_10.2_7_107657813	7	rs80905629	ENSSSCG00000028942	1.81235	NRXN3	neurexin 3 [Source:HGNC Symbol;Acc:HGNC:8010]
ALGA0108449	7	rs81478558	ENSSSCG00000028942	10.4939	NRXN3	neurexin 3 [Source:HGNC Symbol;Acc:HGNC:8010]
ALGA0108449	7	rs81478558	ENSSSCG00000028942	10.4939	NRXN3	neurexin 3 [Source:HGNC Symbol;Acc:HGNC:8010]
DRGA0008038	7	rs80919169	ENSSSCG00000028942	0.878519	NRXN3	neurexin 3 [Source:HGNC Symbol;Acc:HGNC:8010]
DRGA0008038	7	rs80919169	ENSSSCG00000028942	0.878519	NRXN3	neurexin 3 [Source:HGNC Symbol;Acc:HGNC:8010]
WU_10.2_1_19533398	1	rs326988355	ENSSSCG00000028974	1.8786	UST	uronyl 2-sulfotransferase [Source:NCBI gene;Acc:100738738]
WU_10.2_9_115593688	9	rs326414017	ENSSSCG00000029082	6.39069	KMT2E	lysine methyltransferase 2E [Source:NCBI gene;Acc:100628131]
H3GA0056202	3	rs81321335	ENSSSCG00000029175	2.10754	FAM200A	family with sequence similarity 200 member A [Source:NCBI gene;Acc:106509639]
MARC0000710	6	rs81260193	ENSSSCG00000029234	5.32207	ZNF536	zinc finger protein 536 [Source:NCBI gene;Acc:100738519]
H3GA0052331	13	rs81478452	ENSSSCG00000029240	8.55329	KCNMB3	potassium calcium-activated channel subfamily M regulatory beta subunit 3 [Source:NCBI gene;Acc:100271878]
WU_10.2_5_108296019	5	rs339762786	ENSSSCG00000029249	2.96837	NAV3	neuron navigator 3 [Source:NCBI gene;Acc:100622883]
MARC0079723	14	rs81264077	ENSSSCG00000029365	6.43979	MSI1	musashi RNA binding protein 1 [Source:NCBI gene;Acc:100627974]
MARC0079723	14	rs81264077	ENSSSCG00000029365	6.43979	MSI1	musashi RNA binding protein 1 [Source:NCBI gene;Acc:100627974]
WU_10.2_1_308225184	1	rs320593237	ENSSSCG00000029414	2.01845	FCN1	ficolin (collagen/fibrinogen domain containing) 1 [Source:NCBI gene;Acc:397316]
WU_10.2_13_216907306	13	rs340423642	ENSSSCG00000029627	5.99753	PWP2	PWP2 small subunit processome component [Source:NCBI gene;Acc:100623705]
ASGA0088986	8	rs81306997	ENSSSCG00000029711	2.63828	ZNF518B	zinc finger protein 518B [Source:NCBI gene;Acc:100624699]
H3GA0052429	15	rs81330072	ENSSSCG00000029796	3.31594	KBTBD11	kelch repeat and BTB domain containing 11 [Source:NCBI gene;Acc:100625139]
ALGA0110783	13	rs81339113	ENSSSCG00000029811	4.71737	PLCL2	phospholipase C like 2 [Source:NCBI gene;Acc:100625981]
WU_10.2_8_130875367	8	rs342693826	ENSSSCG00000029813	5.07615	TSPAN5	tetraspanin 5 [Source:NCBI gene;Acc:100622240]
ASGA0050477	11	rs80992880	ENSSSCG00000029837	3.7456	VWA8	von Willebrand factor A domain containing 8 [Source:NCBI gene;Acc:100511470]
H3GA0056560	6	rs81304102	ENSSSCG00000030000	6.2121	KLHL17	kelch like family member 17 [Source:NCBI gene;Acc:100620831]
ASGA0090155	9	rs81308417	ENSSSCG00000030217	5.56094	COLGALT2	collagen beta(1-O)galactosyltransferase 2 [Source:NCBI gene;Acc:100624924]
H3GA0056560	6	rs81304102	ENSSSCG00000030505	6.2121	PLEKHN1	pleckstrin homology domain containing N1 [Source:NCBI gene;Acc:100739230]
H3GA0056560	6	rs81304102	ENSSSCG00000030505	6.2121	PLEKHN1	pleckstrin homology domain containing N1 [Source:NCBI gene;Acc:100739230]
MARC0026493	8	rs81293800	ENSSSCG00000030515	6.75976	GABRA4	gamma-aminobutyric acid type A receptor alpha4 subunit [Source:NCBI gene;Acc:100622712]
WU_10.2_8_139944814	8	rs326964206	ENSSSCG00000030548	3.18495	HERC5	HECT and RLD domain containing E3 ubiquitin protein ligase 5 [Source:NCBI gene;Acc:100518083]
WU_10.2_8_139944814	8	rs326964206	ENSSSCG00000030548	3.18495	HERC5	HECT and RLD domain containing E3 ubiquitin protein ligase 5 [Source:NCBI gene;Acc:100518083]
MARC0051152	14	rs80834322	ENSSSCG00000031373	2.1961	LIPN	lipase member N [Source:NCBI gene;Acc:100156277]
ASGA0094517	10	rs81313701	ENSSSCG00000031456	3.9499	ARL5B	ADP ribosylation factor like GTPase 5B [Source:NCBI gene;Acc:100627052]
MARC0026546	6	rs81221759	ENSSSCG00000031462	1.91668	ZNRF1	zinc and ring finger 1 [Source:HGNC Symbol;Acc:HGNC:18452]
DRGA0005466	5	rs80950384	ENSSSCG00000031661	5.14041	C12orf75	chromosome 5 C12orf75 homolog [Source:NCBI gene;Acc:102162677]
ASGA0018107	4	rs81382237	ENSSSCG00000031717	2.14478	ADCY8	adenylate cyclase 8 [Source:NCBI gene;Acc:100622999]
H3GA0032796	11	rs80951006	ENSSSCG00000031757	6.13436	CARS2	cysteinyl-tRNA synthetase 2, mitochondrial [Source:NCBI gene;Acc:100515851]
WU_10.2_6_57001823	6	rs324790242	ENSSSCG00000031774	9.65887	LOC100514469	putative uncharacterized zinc finger protein 814 [Source:NCBI gene;Acc:100514469]
ALGA0062783	11	rs80892862	ENSSSCG00000031946	4.82545	GPC5	glypican 5 [Source:NCBI gene;Acc:100737621]
WU_10.2_14_17797926	14	rs335328538	ENSSSCG00000032048	8.08848	SCRG1	stimulator of chondrogenesis 1 [Source:NCBI gene;Acc:106508718]
ALGA0066881	12	rs81436486	ENSSSCG00000032049	5.75381	ZZEF1	zinc finger ZZ-type and EF-hand domain containing 1 [Source:NCBI gene;Acc:100621291]
ALGA0059370	10	rs81425811	ENSSSCG00000032444	7.3408	PLXDC2	plexin domain containing 2 [Source:NCBI gene;Acc:100522568]
H3GA0038597	14	rs80820336	ENSSSCG00000032622	3.54813	PPP3CC	solute carrier family 39 member 14 [Source:NCBI gene;Acc:100152468]
WU_10.2_3_5111234	3	rs335349910	ENSSSCG00000032705	3.33475	USP42	ubiquitin specific peptidase 42 [Source:HGNC Symbol;Acc:HGNC:20068]
DBWU0001057	9	rs55618584	ENSSSCG00000032721	4.24677	TRAF3IP3	TRAF3 interacting protein 3 [Source:NCBI gene;Acc:110255538]
DBWU0001057	9	rs55618584	ENSSSCG00000032721	4.24677	TRAF3IP3	TRAF3 interacting protein 3 [Source:NCBI gene;Acc:110255538]
WU_10.2_9_12134459	9	rs323866058	ENSSSCG00000032723	6.85991	ACER3	alkaline ceramidase 3 [Source:NCBI gene;Acc:100524160]
WU_10.2_16_3466106	16	rs318991082	ENSSSCG00000032827	9.0036	DNAH5	dynein axonemal heavy chain 5 [Source:NCBI gene;Acc:100623921]
MARC0030993	1	rs80969276	ENSSSCG00000033175	4.43187	SASH1	SAM and SH3 domain containing 1 [Source:NCBI gene;Acc:100157413]
ASGA0001471	1	rs80797741	ENSSSCG00000033175	5.94137	SASH1	SAM and SH3 domain containing 1 [Source:NCBI gene;Acc:100157413]
ASGA0054337	12	rs81434361	ENSSSCG00000033200	5.20902	LOC100738832	olfactory receptor 4D1 [Source:NCBI gene;Acc:100738832]
ASGA0030401	6	rs81394566	ENSSSCG00000033601	9.65887	LOC100513362	zinc finger protein 211-like [Source:NCBI gene;Acc:100513362]
H3GA0056560	6	rs81304102	ENSSSCG00000033735	6.2121	PERM1	PPARGC1 and ESRR induced regulator, muscle 1 [Source:NCBI gene;Acc:102165012]
H3GA0056560	6	rs81304102	ENSSSCG00000033735	6.2121	PERM1	PPARGC1 and ESRR induced regulator, muscle 1 [Source:NCBI gene;Acc:102165012]
ASGA0051928	11	rs80923753	ENSSSCG00000033867	4.5738	RF02090
ASGA0097390	6	rs81317333	ENSSSCG00000034059	2.96178	ST3GAL3	ST3 beta-galactoside alpha-2,3-sialyltransferase 3 [Source:NCBI gene;Acc:396619]
ALGA0104803	3	rs81475264	ENSSSCG00000034129	7.40406	MRPL33	mitochondrial ribosomal protein L33 [Source:NCBI gene;Acc:100520487]
WU_10.2_12_37091664	12	rs340863287	ENSSSCG00000034217	3.22174	SKA2	spindle and kinetochore associated complex subunit 2 [Source:NCBI gene;Acc:100520695]
WU_10.2_14_138154824	14	rs333289613	ENSSSCG00000034237	7.88172	C10orf82	chromosome 10 open reading frame 82 [Source:HGNC Symbol;Acc:HGNC:28500]
ALGA0066768	12	rs81436193	ENSSSCG00000034858	4.96028	RAP1GAP2	RAP1 GTPase activating protein 2 [Source:NCBI gene;Acc:100624704]
ALGA0066768	12	rs81436193	ENSSSCG00000034858	4.96028	RAP1GAP2	RAP1 GTPase activating protein 2 [Source:NCBI gene;Acc:100624704]
ALGA0117245	12	rs81346986	ENSSSCG00000034858	6.33636	RAP1GAP2	RAP1 GTPase activating protein 2 [Source:NCBI gene;Acc:100624704]
ALGA0117245	12	rs81346986	ENSSSCG00000034858	6.33636	RAP1GAP2	RAP1 GTPase activating protein 2 [Source:NCBI gene;Acc:100624704]
ALGA0052244	9	rs81408603	ENSSSCG00000034879	4.02179	MAML2	mastermind like transcriptional coactivator 2 [Source:NCBI gene;Acc:100739654]
DIAS0002618	4	rs343127577	ENSSSCG00000035429	6.359	HJV	hemojuvelin BMP co-receptor [Source:NCBI gene;Acc:100155778]
WU_10.2_5_98504009	5	rs327180066	ENSSSCG00000035495	9.10579	KITLG	KIT ligand [Source:NCBI gene;Acc:397509]
DRGA0008560	8	rs81301601	ENSSSCG00000035621	6.54641	GABRB1	gamma-aminobutyric acid type A receptor beta1 subunit [Source:NCBI gene;Acc:100623822]
H3GA0052608	15	rs80830723	ENSSSCG00000035628	3.01557	CCDC115	coiled-coil domain containing 115 [Source:NCBI gene;Acc:100736657]
INRA0014572	4	rs328702941	ENSSSCG00000035887	5.67867	C8orf34	chromosome 4 C8orf34 homolog [Source:NCBI gene;Acc:100524083]
WU_10.2_17_54622932	17	rs323352057	ENSSSCG00000035906	3.00098	SLC13A3	solute carrier family 13 member 3 [Source:NCBI gene;Acc:100738810]
H3GA0004939	1	rs80961867	ENSSSCG00000035931	9.68682	ssc-mir-9793	ssc-mir-9793 [Source:miRBase;Acc:MI0031557]
ALGA0052428	9	rs81409148	ENSSSCG00000035945	2.19949	FDX1	ferredoxin 1 [Source:NCBI gene;Acc:397133]
WU_10.2_13_12785218	13	rs328125873	ENSSSCG00000036033	6.36518	THRB	thyroid hormone receptor beta [Source:NCBI gene;Acc:396776]
WU_10.2_13_12799268	13	rs322362961	ENSSSCG00000036033	4.7764	THRB	thyroid hormone receptor beta [Source:NCBI gene;Acc:396776]
ALGA0067997	13	rs80960411	ENSSSCG00000036033	5.77148	THRB	thyroid hormone receptor beta [Source:NCBI gene;Acc:396776]
WU_10.2_8_31983727	3	rs343407772	ENSSSCG00000036245	5.64608	RF00026
ALGA0001738	1	rs81350544	ENSSSCG00000036250	13.8301	NMBR	neuromedin B receptor [Source:NCBI gene;Acc:100169653]
WU_10.2_5_59394492	5	rs323694201	ENSSSCG00000036499	2.64416	LMO3	LIM domain only 3 [Source:NCBI gene;Acc:100127154]
WU_10.2_12_49543567	12	rs326300977	ENSSSCG00000036705	4.93039	RPH3AL	rabphilin 3A like (without C2 domains) [Source:NCBI gene;Acc:106508348]
ASGA0066881	14	rs80974055	ENSSSCG00000036758	5.90486	HSPA12A	heat shock protein family A (Hsp70) member 12A [Source:NCBI gene;Acc:100157399]
ASGA0091818	2	rs81310415	ENSSSCG00000036769	2.12507	RF00026
WU_10.2_9_46936949	9	rs331957475	ENSSSCG00000036867	2.34672	C11orf71	chromosome 9 C11orf71 homolog [Source:NCBI gene;Acc:100523855]
MARC0055676	9	rs81246249	ENSSSCG00000036887	3.25943	CLPB	ClpB homolog, mitochondrial AAA ATPase chaperonin [Source:NCBI gene;Acc:100524385]
H3GA0004939	1	rs80961867	ENSSSCG00000036926	9.68682	MVB12B	multivesicular body subunit 12B [Source:NCBI gene;Acc:102159800]
H3GA0004945	1	rs80819792	ENSSSCG00000036926	6.49347	MVB12B	multivesicular body subunit 12B [Source:NCBI gene;Acc:102159800]
ASGA0051928	11	rs80923753	ENSSSCG00000037113	4.5738	RF02091
ASGA0053297	12	rs81440135	ENSSSCG00000037202	2.35718	CACNG4	calcium voltage-gated channel auxiliary subunit gamma 4 [Source:NCBI gene;Acc:100523919]
ALGA0028487	4	rs80969133	ENSSSCG00000037254	4.22597	RNPC3	RNA binding region (RNP1, RRM) containing 3 [Source:NCBI gene;Acc:100522864]
ALGA0028487	4	rs80969133	ENSSSCG00000037254	4.22597	RNPC3	RNA binding region (RNP1, RRM) containing 3 [Source:NCBI gene;Acc:100522864]
MARC0055541	11	rs81245890	ENSSSCG00000037452	2.92684	HTR2A	5-hydroxytryptamine receptor 2A [Source:NCBI gene;Acc:397432]
H3GA0055621	11	rs81314574	ENSSSCG00000037452	8.4849	HTR2A	5-hydroxytryptamine receptor 2A [Source:NCBI gene;Acc:397432]
H3GA0027617	9	rs81412302	ENSSSCG00000037534	9.65649	OPCML	opioid binding protein/cell adhesion molecule like [Source:NCBI gene;Acc:100738337]
WU_10.2_4_119093524	4	rs330177630	ENSSSCG00000037772	9.18358	ATP5PB	ATP synthase peripheral stalk-membrane subunit b [Source:NCBI gene;Acc:100154817]
ASGA0059163	13	rs80809028	ENSSSCG00000037905	3.38246	ITGB5	integrin subunit beta 5 [Source:NCBI gene;Acc:100134977]
ALGA0054637	9	rs80918580	ENSSSCG00000037981	3.34897	CNTNAP2	contactin associated protein like 2 [Source:NCBI gene;Acc:100737634]
ALGA0104803	3	rs81475264	ENSSSCG00000038001	7.40406	RBKS	ribokinase [Source:NCBI gene;Acc:102163141]
H3GA0016924	5	rs81385621	ENSSSCG00000038015	4.52221	LOC100519092	olfactory receptor 8S1-like [Source:NCBI gene;Acc:100519092]
ASGA0046100	10	rs81428353	ENSSSCG00000038066	2.32987	USH2A	usherin [Source:NCBI gene;Acc:100513222]
ALGA0056665	10	rs81428333	ENSSSCG00000038066	4.10619	USH2A	usherin [Source:NCBI gene;Acc:100513222]
ASGA0046696	10	rs81420815	ENSSSCG00000038188	2.29062	LOC100524517	left-right determination factor 2 [Source:NCBI gene;Acc:100524517]
WU_10.2_13_16605649	13	rs328688902	ENSSSCG00000038376	5.98407	ZCWPW2	zinc finger CW-type and PWWP domain containing 2 [Source:NCBI gene;Acc:100524764]
DIAS0002980	1	rs55618815	ENSSSCG00000038420	6.00167	PERP	p53 apoptosis effector related to PMP22 [Source:NCBI gene;Acc:100513507]
WU_10.2_7_132124289	7	rs337306698	ENSSSCG00000038498	3.81618	RF00181	small nucleolar RNA, C/D box 113-6 [Source:HGNC Symbol;Acc:HGNC:32985]
WU_10.2_3_118694546	3	rs330675362	ENSSSCG00000038626	7.10188	ZNF513	zinc finger protein 513 [Source:NCBI gene;Acc:100739726]
WU_10.2_6_147806061	6	rs318836716	ENSSSCG00000038762	5.80897	BTF3L4	basic transcription factor 3 like 4 [Source:NCBI gene;Acc:100736651]
H3GA0048297	17	rs80994853	ENSSSCG00000038858	3.2946	CFAP61	cilia and flagella associated protein 61 [Source:NCBI gene;Acc:100511790]
MARC0070485	11	rs80915851	ENSSSCG00000038949	8.13415	NALCN	sodium leak channel, non-selective [Source:NCBI gene;Acc:100739447]
MARC0047723	11	rs80795021	ENSSSCG00000038949	5.47021	NALCN	sodium leak channel, non-selective [Source:NCBI gene;Acc:100739447]
MARC0105202	1	rs81281179	ENSSSCG00000039049	16.1105	MAP7	microtubule associated protein 7 [Source:NCBI gene;Acc:100514082]
MARC0053321	1	rs81243636	ENSSSCG00000039049	12.6215	MAP7	microtubule associated protein 7 [Source:NCBI gene;Acc:100514082]
MARC0104064	15	rs81280728	ENSSSCG00000039185	3.30356	EPB41L5	erythrocyte membrane protein band 4.1 like 5 [Source:NCBI gene;Acc:100523470]
ALGA0077202	14	rs80874407	ENSSSCG00000039261	8.09138	WSCD2	WSC domain containing 2 [Source:NCBI gene;Acc:100154616]
H3GA0004945	1	rs80819792	ENSSSCG00000039347	6.49347	RF00636	non-coding repressor of NFAT [Source:HGNC Symbol;Acc:HGNC:37079]
WU_10.2_7_122895547	7	rs342223122	ENSSSCG00000039378	2.78213	SERPINA4	kallistatin [Source:NCBI gene;Acc:100157117]
ASGA0091625	10	rs81310174	ENSSSCG00000039658	3.46729	FAM107B	family with sequence similarity 107 member B [Source:NCBI gene;Acc:102160196]
WU_10.2_3_118537232	3	rs334910703	ENSSSCG00000039695	7.10188	CCDC121	coiled-coil domain containing 121 [Source:NCBI gene;Acc:100520301]
DRGA0017490	2	rs320724267	ENSSSCG00000039760	5.7121	PRR16	proline rich 16 [Source:NCBI gene;Acc:100524363]
ASGA0041295	9	rs81413607	ENSSSCG00000039996	4.92502	FAM168A	family with sequence similarity 168 member A [Source:NCBI gene;Acc:100513029]
ALGA0045084	7	rs80947662	ENSSSCG00000040253	4.1906	FAM181A	family with sequence similarity 181 member A [Source:NCBI gene;Acc:100627495]
ASGA0091818	2	rs81310415	ENSSSCG00000040306	2.12507	GRXCR2	glutaredoxin and cysteine rich domain containing 2 [Source:NCBI gene;Acc:100524191]
ASGA0015925	3	rs81375539	ENSSSCG00000040332	5.9486	LBH	limb bud and heart development [Source:NCBI gene;Acc:102160087]
ALGA0061099	11	rs80869393	ENSSSCG00000040538	4.13906	WDFY2	WD repeat and FYVE domain containing 2 [Source:NCBI gene;Acc:100512431]
WU_10.2_12_7949247	12	rs81437773	ENSSSCG00000040611	8.24974	CPSF4L	cleavage and polyadenylation specific factor 4 like [Source:HGNC Symbol;Acc:HGNC:33632]
WU_10.2_10_77509146	10	rs321947141	ENSSSCG00000040615	7.18016	MALRD1	MAM and LDL receptor class A domain containing 1 [Source:NCBI gene;Acc:100523136]
WU_10.2_10_60778932	10	rs341165563	ENSSSCG00000040615	6.62183	MALRD1	MAM and LDL receptor class A domain containing 1 [Source:NCBI gene;Acc:100523136]
WU_10.2_10_60917667	10	rs321955348	ENSSSCG00000040615	3.97283	MALRD1	MAM and LDL receptor class A domain containing 1 [Source:NCBI gene;Acc:100523136]
WU_10.2_10_60996071	10	rs339587581	ENSSSCG00000040615	7.54133	MALRD1	MAM and LDL receptor class A domain containing 1 [Source:NCBI gene;Acc:100523136]
ALGA0059421	10	rs81425921	ENSSSCG00000040615	4.38626	MALRD1	MAM and LDL receptor class A domain containing 1 [Source:NCBI gene;Acc:100523136]
ALGA0059436	10	rs81425946	ENSSSCG00000040615	7.54133	MALRD1	MAM and LDL receptor class A domain containing 1 [Source:NCBI gene;Acc:100523136]
WU_10.2_10_60832812	10	rs334583587	ENSSSCG00000040615	6.31788	MALRD1	MAM and LDL receptor class A domain containing 1 [Source:NCBI gene;Acc:100523136]
ASGA0048438	10	rs81425991	ENSSSCG00000040615	9.58543	MALRD1	MAM and LDL receptor class A domain containing 1 [Source:NCBI gene;Acc:100523136]
ALGA0059457	10	rs81425988	ENSSSCG00000040615	7.16641	MALRD1	MAM and LDL receptor class A domain containing 1 [Source:NCBI gene;Acc:100523136]
H3GA0037865	13	rs81442331	ENSSSCG00000040827	3.17265	CFAP298	cilia and flagella associated protein 298 [Source:NCBI gene;Acc:100524957]

## Sheet: DLFE
SNPID	Chr	Refsnp_id	Ensembl gene ID	Connectivity	Gene name	Gene description
ALGA0103533	5	rs81330541	ENSSSCG00000000854	185.89	STAB2	stabilin 2 [Source:NCBI gene;Acc:100521556]
MARC0006404	5	rs81242129	ENSSSCG00000000854	185.892	STAB2	stabilin 2 [Source:NCBI gene;Acc:100521556]
ALGA0033160	5	rs81385674	ENSSSCG00000000854	185.889	STAB2	stabilin 2 [Source:NCBI gene;Acc:100521556]
WU_10.2_5_85211794	5	rs329879326	ENSSSCG00000000856	207.518	PAH	phenylalanine hydroxylase [Source:NCBI gene;Acc:100521900]
DRGA0006115	5	rs81303215	ENSSSCG00000000873	207.426	ANO4	anoctamin 4 [Source:NCBI gene;Acc:100525519]
WU_10.2_7_45784484	7	rs328528828	ENSSSCG00000001709	173.914	SUPT3H	SPT3 homolog, SAGA and STAGA complex component [Source:NCBI gene;Acc:100154712]
WU_10.2_7_118853358	7	rs326959641	ENSSSCG00000002436	162.401	TTC7B	tetratricopeptide repeat domain 7B [Source:NCBI gene;Acc:100154890]
ALGA0111364	6	rs81339785	ENSSSCG00000002684	128.99	CDH13	cadherin 13 [Source:NCBI gene;Acc:100126163]
WU_10.2_8_10223571	8	rs338403593	ENSSSCG00000008737	158.759	C1QTNF7	C1q and TNF related 7 [Source:NCBI gene;Acc:100233173]
ASGA0037767	8	rs81400967	ENSSSCG00000008737	131.953	C1QTNF7	C1q and TNF related 7 [Source:NCBI gene;Acc:100233173]
MARC0010041	8	rs81262780	ENSSSCG00000008983	144.428	CCDC158	coiled-coil domain containing 158 [Source:NCBI gene;Acc:100522937]
ASGA0038989	8	rs81401285	ENSSSCG00000008986	144.403	SEPT11	septin 11 [Source:NCBI gene;Acc:100523501]
ASGA0038989	8	rs81401285	ENSSSCG00000008986	144.403	SEPT11	septin 11 [Source:NCBI gene;Acc:100523501]
H3GA0053305	8	rs81340874	ENSSSCG00000008991	144.354	FRAS1	Fraser extracellular matrix complex subunit 1 [Source:NCBI gene;Acc:100514970]
DIAS0003797	8	rs81213909	ENSSSCG00000008996	144.338	PLRG1	pleiotropic regulator 1 [Source:NCBI gene;Acc:100514171]
ALGA0074671	14	rs80888813	ENSSSCG00000009613	147.235	DMTN	dematin actin binding protein [Source:NCBI gene;Acc:100157264]
WU_10.2_14_145691157	14	rs337198926	ENSSSCG00000010732	204.609	FAM53B	family with sequence similarity 53 member B [Source:NCBI gene;Acc:100153610]
CASI0006901	10	rs341908955	ENSSSCG00000011068	193.414	LOC100516390	ankyrin repeat domain-containing protein 26 [Source:NCBI gene;Acc:100516390]
ASGA0048247	10	rs81425439	ENSSSCG00000011074	199.238	ARHGAP21	Rho GTPase activating protein 21 [Source:NCBI gene;Acc:100518571]
MARC0112026	10	rs333893544	ENSSSCG00000011102	190.972	NRP1	neuropilin 1 [Source:NCBI gene;Acc:100286859]
ALGA0102459	10	rs81329283	ENSSSCG00000011102	190.972	NRP1	neuropilin 1 [Source:NCBI gene;Acc:100286859]
ASGA0044340	9	rs81415894	ENSSSCG00000015462	139.996	TPK1	thiamin pyrophosphokinase 1 [Source:NCBI gene;Acc:100524699]
WU_10.2_9_129712856	9	rs326835497	ENSSSCG00000015509	140.005	COP1	COP1 E3 ubiquitin ligase [Source:NCBI gene;Acc:100520856]
MARC0088044	15	rs81269901	ENSSSCG00000015667	140.817	MBD5	methyl-CpG binding domain protein 5 [Source:NCBI gene;Acc:100519394]
WU_10.2_12_7864340	12	rs324680573	ENSSSCG00000017244	178.955	SDK2	sidekick cell adhesion molecule 2 [Source:NCBI gene;Acc:100518574]
WU_10.2_8_81164002	8	rs327519314	ENSSSCG00000020879	171.567	FBXW7	F-box and WD repeat domain containing 7 [Source:NCBI gene;Acc:100620112]
H3GA0036713	13	rs81446451	ENSSSCG00000023084	204.241	ATP2B2	ATPase plasma membrane Ca2+ transporting 2 [Source:NCBI gene;Acc:100625418]
H3GA0036713	13	rs81446451	ENSSSCG00000023084	204.241	ATP2B2	ATPase plasma membrane Ca2+ transporting 2 [Source:NCBI gene;Acc:100625418]
WU_10.2_6_76678990	6	rs329579346	ENSSSCG00000023235	200.228	MAN1C1	mannosidase alpha class 1C member 1 [Source:NCBI gene;Acc:100524150]
MARC0070966	13	rs81257865	ENSSSCG00000023434	207.148	PPM1L	protein phosphatase, Mg2+/Mn2+ dependent 1L [Source:NCBI gene;Acc:100622923]
WU_10.2_14_145691157	14	rs337198926	ENSSSCG00000023560	204.609	EEF1AKMT2	EEF1A lysine methyltransferase 2 [Source:NCBI gene;Acc:100521159]
ALGA0117160	13	rs81346871	ENSSSCG00000023582	197.222	GPR149	G protein-coupled receptor 149 [Source:NCBI gene;Acc:100533550]
H3GA0023118	7	rs80904320	ENSSSCG00000024377	132.876	RPS6KA5	ribosomal protein S6 kinase A5 [Source:NCBI gene;Acc:100623751]
ALGA0120843	6	rs81476257	ENSSSCG00000027935	139.16	FHOD3	formin homology 2 domain containing 3 [Source:NCBI gene;Acc:100622006]
ASGA0039069	8	rs81401585	ENSSSCG00000029200	144.348	TRIM2	tripartite motif containing 2 [Source:NCBI gene;Acc:100627416]
ASGA0048203	10	rs81425292	ENSSSCG00000030156	191.425	APBB1IP	amyloid beta precursor protein binding family B member 1 interacting protein [Source:NCBI gene;Acc:100514179]
WU_10.2_10_55752337	10	rs328208644	ENSSSCG00000032929	199.221	ENKUR	enkurin, TRPC channel interacting protein [Source:NCBI gene;Acc:100738267]
ALGA0102459	10	rs81329283	ENSSSCG00000035423	190.972	RF01192
WU_10.2_6_6876524	6	rs342811825	ENSSSCG00000038221	158.711	HSD17B2

## Sheet: DHFE
SNPID	Chr	Refsnp_id	Ensembl gene ID	Connectivity	Gene name	Gene description
WU_10.2_5_9679336	5	rs331690057	ENSSSCG00000000152	223.474	RBFOX2	RNA binding fox-1 homolog 2 [Source:NCBI gene;Acc:100513594]
WU_10.2_5_9470176	5	rs324209101	ENSSSCG00000000152	223.473	RBFOX2	RNA binding fox-1 homolog 2 [Source:NCBI gene;Acc:100513594]
MARC0050627	5	rs80845046	ENSSSCG00000000228	172.632	SCN8A	sodium voltage-gated channel alpha subunit 8 [Source:NCBI gene;Acc:100522189]
ALGA0032806	5	rs81385275	ENSSSCG00000000783	241.297	SLC2A13	solute carrier family 2 member 13 [Source:NCBI gene;Acc:106504075]
WU_10.2_5_73855132	5	rs344798026	ENSSSCG00000000783	227.549	SLC2A13	solute carrier family 2 member 13 [Source:NCBI gene;Acc:106504075]
WU_10.2_7_9807017	7	rs339083571	ENSSSCG00000001052	201.645	PHACTR1	phosphatase and actin regulator 1 [Source:NCBI gene;Acc:100153737]
ASGA0031623	7	rs80833356	ENSSSCG00000001085	224.148	DCDC2	doublecortin domain containing 2 [Source:NCBI gene;Acc:100153025]
H3GA0020180	7	rs80837488	ENSSSCG00000001085	220.1	DCDC2	doublecortin domain containing 2 [Source:NCBI gene;Acc:100153025]
DRGA0007294	7	rs80892777	ENSSSCG00000001087	191.346	MRS2	magnesium transporter MRS2 [Source:NCBI gene;Acc:100151824]
DRGA0007294	7	rs80892777	ENSSSCG00000001089	191.346	GPLD1	glycosylphosphatidylinositol specific phospholipase D1 [Source:NCBI gene;Acc:100157497]
H3GA0020211	7	rs80932009	ENSSSCG00000001097	191.346	RIPOR2	RHO family interacting cell polarization regulator 2 [Source:NCBI gene;Acc:100154661]
WU_10.2_7_121677204	7	rs325373959	ENSSSCG00000002464	203.2	PRIMA1	proline rich membrane anchor 1 [Source:NCBI gene;Acc:102167492]
M1GA0011007	7	rs80966282	ENSSSCG00000002506	200.934	VRK1	VRK serine/threonine kinase 1 [Source:NCBI gene;Acc:100157930]
WU_10.2_6_12653676	6	rs337665451	ENSSSCG00000002714	219.25	WDR59	WD repeat domain 59 [Source:NCBI gene;Acc:100521092]
WU_10.2_6_13408828	6	rs330056104	ENSSSCG00000002724	223.364	PDPR	pyruvate dehydrogenase phosphatase regulatory subunit [Source:NCBI gene;Acc:100525224]
MARC0017424	6	rs81286645	ENSSSCG00000002737	194.315	CHST4	carbohydrate sulfotransferase 4 [Source:NCBI gene;Acc:106510480]
ASGA0104800	6	rs81304854	ENSSSCG00000003781	236.615	ERICH3	glutamate rich 3 [Source:NCBI gene;Acc:100514238]
WU_10.2_6_133786964	6	rs346017884	ENSSSCG00000003795	246.658	WLS	Wnt ligand secretion mediator [Source:NCBI gene;Acc:100516916]
WU_10.2_6_134134024	6	rs341251362	ENSSSCG00000003799	173.174	IL12RB2	interleukin 12 receptor subunit beta 2 [Source:NCBI gene;Acc:397178]
ASGA0030082	6	rs81393677	ENSSSCG00000003852	271.236	SLC1A7	solute carrier family 1 member 7 [Source:NCBI gene;Acc:100519664]
WU_10.2_6_147223902	6	rs338565316	ENSSSCG00000003857	265.525	ZYG11B	zyg-11 family member B, cell cycle regulator [Source:NCBI gene;Acc:100739208]
WU_10.2_6_147511792	6	rs318507352	ENSSSCG00000003861	265.525	ORC1	origin recognition complex subunit 1 [Source:NCBI gene;Acc:100520746]
WU_10.2_6_147511792	6	rs318507352	ENSSSCG00000003862	265.525	CC2D1B	coiled-coil and C2 domain containing 1B [Source:NCBI gene;Acc:100521020]
H3GA0019192	6	rs81393699	ENSSSCG00000003863	246.161	ZFYVE9	zinc finger FYVE-type containing 9 [Source:NCBI gene;Acc:100517164]
WU_10.2_1_14811971	1	rs345721675	ENSSSCG00000004074	223.264	OPRM1	opioid receptor mu 1 [Source:NCBI gene;Acc:396802]
ALGA0005004	1	rs80849114	ENSSSCG00000004490	214.389	SETBP1	SET binding protein 1 [Source:NCBI gene;Acc:100153027]
ASGA0004203	1	rs80938545	ENSSSCG00000004565	201.691	CA12	carbonic anhydrase 12 [Source:NCBI gene;Acc:100152749]
ASGA0102917	3	rs81324319	ENSSSCG00000007574	232.303	SDK1	sidekick cell adhesion molecule 1 [Source:NCBI gene;Acc:100512953]
WU_10.2_3_3760847	3	rs343296046	ENSSSCG00000007574	232.085	SDK1	sidekick cell adhesion molecule 1 [Source:NCBI gene;Acc:100512953]
ASGA0081973	3	rs81346378	ENSSSCG00000007574	232.303	SDK1	sidekick cell adhesion molecule 1 [Source:NCBI gene;Acc:100512953]
M1GA0003908	3	rs81370329	ENSSSCG00000007681	171.081	CUX1	cut like homeobox 1 [Source:NCBI gene;Acc:100521258]
M1GA0003908	3	rs81370329	ENSSSCG00000007681	171.081	CUX1	cut like homeobox 1 [Source:NCBI gene;Acc:100521258]
MARC0021375	3	rs81290142	ENSSSCG00000007733	227.611	TYW1	tRNA-yW synthesizing protein 1 homolog (S. cerevisiae) [Source:NCBI gene;Acc:100516854]
MARC0021375	3	rs81290142	ENSSSCG00000007733	227.611	TYW1	tRNA-yW synthesizing protein 1 homolog (S. cerevisiae) [Source:NCBI gene;Acc:100516854]
INRA0010988	3	rs345475083	ENSSSCG00000008395	223.204	VRK2	VRK serine/threonine kinase 2 [Source:NCBI gene;Acc:100511127]
WU_10.2_3_117258443	3	rs331403748	ENSSSCG00000008540	230.316	PPP1CB	protein phosphatase 1 catalytic subunit beta [Source:NCBI gene;Acc:397378]
WU_10.2_3_122346991	3	rs343016563	ENSSSCG00000008593	182.931	KLHL29	kelch like family member 29 [Source:NCBI gene;Acc:100522799]
ASGA0016272	3	rs81376655	ENSSSCG00000008593	227.809	KLHL29	kelch like family member 29 [Source:NCBI gene;Acc:100522799]
WU_10.2_11_2090931	11	rs333835068	ENSSSCG00000009290	260.249	MIPEP	mitochondrial intermediate peptidase [Source:NCBI gene;Acc:100155148]
ALGA0060404	11	rs80989021	ENSSSCG00000009302	218.199	USP12	ubiquitin specific peptidase 12 [Source:NCBI gene;Acc:100511469]
WU_10.2_14_136960071	14	rs339536292	ENSSSCG00000010654	189.199	ATRNL1	attractin like 1 [Source:NCBI gene;Acc:100157106]
WU_10.2_14_144945525	14	rs344965663	ENSSSCG00000010728	221.525	CPXM2	carboxypeptidase X, M14 family member 2 [Source:NCBI gene;Acc:100153578]
WU_10.2_14_144988692	14	rs329659581	ENSSSCG00000010728	203.395	CPXM2	carboxypeptidase X, M14 family member 2 [Source:NCBI gene;Acc:100153578]
WU_10.2_14_145691157	14	rs337198926	ENSSSCG00000010732	220.783	FAM53B	family with sequence similarity 53 member B [Source:NCBI gene;Acc:100153610]
WU_10.2_14_146860993	14	rs333171246	ENSSSCG00000010745	235.254	FANK1	fibronectin type III and ankyrin repeat domains 1 [Source:NCBI gene;Acc:100153851]
WU_10.2_14_146877687	14	rs319191735	ENSSSCG00000010745	230.063	FANK1	fibronectin type III and ankyrin repeat domains 1 [Source:NCBI gene;Acc:100153851]
ASGA0067743	14	rs80820408	ENSSSCG00000010746	208.339	ADAM12	ADAM metallopeptidase domain 12 [Source:NCBI gene;Acc:100157228]
WU_10.2_14_147301328	14	rs319178972	ENSSSCG00000010746	232.663	ADAM12	ADAM metallopeptidase domain 12 [Source:NCBI gene;Acc:100157228]
ASGA0046593	10	rs81429711	ENSSSCG00000010840	251.065	RGS7	regulator of G protein signaling 7 [Source:NCBI gene;Acc:100521858]
ASGA0046584	10	rs81429690	ENSSSCG00000010840	251.065	RGS7	regulator of G protein signaling 7 [Source:NCBI gene;Acc:100521858]
M1GA0013802	10	rs81420788	ENSSSCG00000010853	244.124	EPHX1	epoxide hydrolase 1 [Source:NCBI gene;Acc:397639]
M1GA0013802	10	rs81420788	ENSSSCG00000010854	244.124	TMEM63A	transmembrane protein 63A [Source:NCBI gene;Acc:100523988]
M1GA0013802	10	rs81420788	ENSSSCG00000010854	244.124	TMEM63A	transmembrane protein 63A [Source:NCBI gene;Acc:100523988]
H3GA0029466	10	rs81421408	ENSSSCG00000010879	231.189	KIF26B	kinesin family member 26B [Source:NCBI gene;Acc:100516102]
ASGA0095956	10	rs81315512	ENSSSCG00000010900	179.495	DENND1B	DENN domain containing 1B [Source:NCBI gene;Acc:100738229]
WU_10.2_10_25235277	10	rs341905360	ENSSSCG00000010900	179.495	DENND1B	DENN domain containing 1B [Source:NCBI gene;Acc:100738229]
ALGA0058166	10	rs81423038	ENSSSCG00000010957	233.546	AGTPBP1	ATP/GTP binding protein 1 [Source:NCBI gene;Acc:100518857]
DIAS0002174	13	rs81216275	ENSSSCG00000011229	205.732	STT3B	STT3 oligosaccharyltransferase complex catalytic subunit B [Source:NCBI gene;Acc:100526009]
ASGA0090135	13	rs81308397	ENSSSCG00000011230	205.732	OSBPL10	oxysterol binding protein like 10 [Source:NCBI gene;Acc:110255179]
MARC0056808	2	rs81246775	ENSSSCG00000013054	197.276	ATL3	atlastin GTPase 3 [Source:NCBI gene;Acc:100512265]
ASGA0082316	2	rs81330735	ENSSSCG00000013304	203.243	NAT10	N-acetyltransferase 10 [Source:NCBI gene;Acc:100511365]
WU_10.2_2_140146844	2	rs340218070	ENSSSCG00000014280	215.193	SLC22A5	solute carrier family 22 member 5 [Source:NCBI gene;Acc:100520422]
ALGA0106059	2	rs81333477	ENSSSCG00000014309	198.551	NEUROG1	neurogenin 1 [Source:NCBI gene;Acc:100511625]
WU_10.2_9_19579445	9	rs341188149	ENSSSCG00000014904	258.306	DLG2	discs large MAGUK scaffold protein 2 [Source:NCBI gene;Acc:100516384]
WU_10.2_9_128787024	9	rs336322928	ENSSSCG00000015499	222.025	RABGAP1L	RAB GTPase activating protein 1 like [Source:NCBI gene;Acc:100519968]
WU_10.2_9_128787024	9	rs336322928	ENSSSCG00000015499	222.025	RABGAP1L	RAB GTPase activating protein 1 like [Source:NCBI gene;Acc:100519968]
INRA0050276	15	rs335040117	ENSSSCG00000016205	235.941	NHEJ1	non-homologous end joining factor 1 [Source:NCBI gene;Acc:110255182]
WU_10.2_15_134172205	15	rs343050420	ENSSSCG00000016205	256.113	NHEJ1	non-homologous end joining factor 1 [Source:NCBI gene;Acc:110255182]
WU_10.2_15_134305951	15	rs337384003	ENSSSCG00000016212	270.675	ANKZF1	ankyrin repeat and zinc finger domain containing 1 [Source:NCBI gene;Acc:100152759]
WU_10.2_15_134305951	15	rs337384003	ENSSSCG00000016213	270.675	GLB1L	galactosidase beta 1 like [Source:NCBI gene;Acc:100154356]
WU_10.2_18_1968971	18	rs343676937	ENSSSCG00000016412	269.552	LMBR1	limb development membrane protein 1 [Source:NCBI gene;Acc:100737654]
DRGA0016947	18	rs81297245	ENSSSCG00000016614	180.091	PTPRZ1	protein tyrosine phosphatase receptor type Z1 [Source:NCBI gene;Acc:100511294]
ALGA0090125	16	rs81458142	ENSSSCG00000016885	218.974	ITGA1	integrin subunit alpha 1 [Source:NCBI gene;Acc:100512142]
MARC0029744	16	rs81224866	ENSSSCG00000016968	210.302	BDP1	B double prime 1, subunit of RNA polymerase III transcription initiation factor IIIB [Source:NCBI gene;Acc:100517687]
WU_10.2_12_24150751	12	rs341988580	ENSSSCG00000017527	209.279	SKAP1	src kinase associated phosphoprotein 1 [Source:NCBI gene;Acc:100521471]
ALGA0065768	12	rs81433075	ENSSSCG00000017562	199.573	CACNA1G	calcium voltage-gated channel subunit alpha1 G [Source:NCBI gene;Acc:100513431]
ALGA0066702	12	rs81435940	ENSSSCG00000017791	231.191	SSH2	slingshot protein phosphatase 2 [Source:NCBI gene;Acc:100520864]
WU_10.2_12_47799622	12	rs321704147	ENSSSCG00000017791	231.191	SSH2	slingshot protein phosphatase 2 [Source:NCBI gene;Acc:100520864]
WU_10.2_12_63030034	12	rs329970287	ENSSSCG00000018051	174.692	COPS3	COP9 signalosome subunit 3 [Source:NCBI gene;Acc:100512312]
ASGA0091928	10	rs81310564	ENSSSCG00000021132	235.931	PLD5	phospholipase D family member 5 [Source:NCBI gene;Acc:100622421]
ALGA0057745	10	rs81421938	ENSSSCG00000021897	176.865	CRB1	crumbs cell polarity complex component 1 [Source:NCBI gene;Acc:100738148]
ALGA0112074	10	rs81340590	ENSSSCG00000022034	231.189	SMYD3	SET and MYND domain containing 3 [Source:NCBI gene;Acc:100294707]
ALGA0115847	8	rs81345194	ENSSSCG00000022986	175.601	CCSER1	coiled-coil serine rich protein 1 [Source:NCBI gene;Acc:100738411]
ASGA0008290	6	rs81353143	ENSSSCG00000023376	208.149	PARD6G	par-6 family cell polarity regulator gamma [Source:NCBI gene;Acc:100522059]
WU_10.2_14_145691157	14	rs337198926	ENSSSCG00000023560	220.783	EEF1AKMT2	EEF1A lysine methyltransferase 2 [Source:NCBI gene;Acc:100521159]
DRGA0008334	8	rs81301595	ENSSSCG00000023934	171.27	KCNIP4	potassium voltage-gated channel interacting protein 4 [Source:NCBI gene;Acc:100516499]
MARC0014251	10	rs55618570	ENSSSCG00000024484	251.065	DEGS1	delta 4-desaturase, sphingolipid 1 [Source:NCBI gene;Acc:100135677]
WU_10.2_10_14970113	10	rs323924217	ENSSSCG00000025290	255.42	ZNF596	zinc finger protein 596 [Source:NCBI gene;Acc:100627222]
ASGA0097410	10	rs81317352	ENSSSCG00000025686	251.065	KMO	kynurenine 3-monooxygenase [Source:NCBI gene;Acc:397148]
WU_10.2_15_34820469	15	rs323696767	ENSSSCG00000026416	212.141	RF00618	RNA, U4atac small nuclear (U12-dependent splicing) [Source:HGNC Symbol;Acc:HGNC:34016]
ASGA0021977	4	rs80954419	ENSSSCG00000026922	241.723	DRAM2	DNA damage regulated autophagy modulator 2 [Source:NCBI gene;Acc:100158051]
ASGA0030082	6	rs81393677	ENSSSCG00000027114	271.236	SCP2	sterol carrier protein 2 [Source:NCBI gene;Acc:397439]
ALGA0120843	6	rs81476257	ENSSSCG00000027935	230.459	FHOD3	formin homology 2 domain containing 3 [Source:NCBI gene;Acc:100622006]
WU_10.2_15_137525903	15	rs321735472	ENSSSCG00000028418	272.318	PAX3	paired box 3 [Source:NCBI gene;Acc:414901]
H3GA0005861	2	rs81360111	ENSSSCG00000028537	196.909	LOC100513779	solute carrier family 22 member 9 [Source:NCBI gene;Acc:100513779]
WU_10.2_3_118825682	3	rs323181867	ENSSSCG00000028672	237.924	GCKR	glucokinase regulator [Source:NCBI gene;Acc:100625192]
MARC0040190	8	rs81232934	ENSSSCG00000029227	207.182	LDB2	LIM domain binding 2 [Source:NCBI gene;Acc:100513100]
MARC0097407	9	rs81275906	ENSSSCG00000029395	202.678	TMEM25	transmembrane protein 25 [Source:NCBI gene;Acc:100622591]
ASGA0021977	4	rs80954419	ENSSSCG00000029918	241.723	CEPT1	choline/ethanolamine phosphotransferase 1 [Source:NCBI gene;Acc:100154792]
ALGA0116547	2	rs81346086	ENSSSCG00000032423	232.076	SPOCK1	SPARC (osteonectin), cwcv and kazal like domains proteoglycan 1 [Source:NCBI gene;Acc:100620623]
ASGA0006657	1	rs80981035	ENSSSCG00000033120	219.404	PALM2	A-kinase anchoring protein 2 [Source:NCBI gene;Acc:100153149]
CASI0010145	12	rs334973726	ENSSSCG00000033228	213.749	SPAG9	sperm associated antigen 9 [Source:NCBI gene;Acc:100518147]
ASGA0047536	10	rs81423426	ENSSSCG00000035455	192.526	FAM219A	family with sequence similarity 219 member A [Source:NCBI gene;Acc:100739375]
ASGA0047525	10	rs81423392	ENSSSCG00000035455	192.54	FAM219A	family with sequence similarity 219 member A [Source:NCBI gene;Acc:100739375]
WU_10.2_4_118812666	4	rs331516978	ENSSSCG00000036030	202.217	INKA2	inka box actin regulator 2 [Source:NCBI gene;Acc:100153198]
WU_10.2_5_104851469	8	rs337791747	ENSSSCG00000037539	237.617	SORCS2	sortilin related VPS10 domain containing receptor 2 [Source:NCBI gene;Acc:102159930]
M1GA0004632	3	rs81375874	ENSSSCG00000038001	219.071	RBKS	ribokinase [Source:NCBI gene;Acc:102163141]
WU_10.2_12_63030034	12	rs329970287	ENSSSCG00000038715	174.692	FLCN	folliculin [Source:NCBI gene;Acc:110256140]
WU_10.2_12_63030034	12	rs329970287	ENSSSCG00000038715	174.692	FLCN	folliculin [Source:NCBI gene;Acc:110256140]
MARC0097407	9	rs81275906	ENSSSCG00000038839	202.678	TTC36	tetratricopeptide repeat domain 36 [Source:NCBI gene;Acc:100622487]
WU_10.2_15_34938363	15	rs323667423	ENSSSCG00000039157	216.411	CLASP1	cytoplasmic linker associated protein 1 [Source:NCBI gene;Acc:100622496]
WU_10.2_15_34820469	15	rs323696767	ENSSSCG00000039157	212.141	CLASP1	cytoplasmic linker associated protein 1 [Source:NCBI gene;Acc:100622496]
ASGA0041295	9	rs81413607	ENSSSCG00000039996	239.531	FAM168A	family with sequence similarity 168 member A [Source:NCBI gene;Acc:100513029]

## Sheet: Landrace
SNPID	Chr	Refsnp_id	Ensembl gene ID	Connectivity	Gene name	Gene description
ASGA0023933	5	rs80911744	ENSSSCG00000000063	80.058	POLR3H	RNA polymerase III subunit H [Source:NCBI gene;Acc:100157033]
WU_10.2_5_7458057	5	rs324021702	ENSSSCG00000000119	75.1523	EIF3L	eukaryotic translation initiation factor 3 subunit L [Source:NCBI gene;Acc:100515608]
H3GA0015724	5	rs81387608	ENSSSCG00000000162	67.7052	BTBD11	BTB domain containing 11 [Source:NCBI gene;Acc:100520194]
WU_10.2_5_64711770	5	rs334041694	ENSSSCG00000000651	161.712	CLEC12B	C-type lectin domain family 12 member B [Source:NCBI gene;Acc:100519958]
WU_10.2_5_64817858	5	rs340874863	ENSSSCG00000000655	72.2325	KLRF1	killer cell lectin like receptor F1 [Source:NCBI gene;Acc:100144592]
MARC0078145	5	rs81261513	ENSSSCG00000000694	64.7243	GAPDH	glyceraldehyde-3-phosphate dehydrogenase [Source:NCBI gene;Acc:396823]
MARC0078145	5	rs81261513	ENSSSCG00000000695	64.7243	IFFO1	intermediate filament family orphan 1 [Source:NCBI gene;Acc:100515778]
M1GA0007834	5	rs81384652	ENSSSCG00000000696	65.1003	NOP2	NOP2 nucleolar protein [Source:NCBI gene;Acc:100516080]
M1GA0007834	5	rs81384652	ENSSSCG00000000696	65.1003	NOP2	NOP2 nucleolar protein [Source:NCBI gene;Acc:100516080]
M1GA0007834	5	rs81384652	ENSSSCG00000000697	65.1003	CHD4	chromodomain helicase DNA binding protein 4 [Source:NCBI gene;Acc:100515610]
ALGA0032376	5	rs81384657	ENSSSCG00000000703	59.8129	VAMP1	vesicle associated membrane protein 1 [Source:HGNC Symbol;Acc:HGNC:12642]
ALGA0032376	5	rs81384657	ENSSSCG00000000704	59.8129	TAPBPL	TAP binding protein like [Source:NCBI gene;Acc:100520908]
ALGA0032376	5	rs81384657	ENSSSCG00000000704	59.8129	TAPBPL	TAP binding protein like [Source:NCBI gene;Acc:100520908]
DIAS0000878	5	rs81384722	ENSSSCG00000000719	43.9036	NDUFA9	NADH:ubiquinone oxidoreductase subunit A9 [Source:NCBI gene;Acc:100524622]
M1GA0008007	5	rs81385234	ENSSSCG00000000774	86.9027	USP18	ubiquitin specific peptidase 18 [Source:NCBI gene;Acc:396777]
MARC0005480	5	rs80819922	ENSSSCG00000000816	90.2655	SENP1	SUMO specific peptidase 1 [Source:NCBI gene;Acc:100157986]
WU_10.2_5_89570041	5	rs332190680	ENSSSCG00000000884	234.022	APAF1	apoptotic peptidase activating factor 1 [Source:NCBI gene;Acc:100513283]
WU_10.2_5_89558832	5	rs318283753	ENSSSCG00000000884	198.739	APAF1	apoptotic peptidase activating factor 1 [Source:NCBI gene;Acc:100513283]
WU_10.2_5_93385856	5	rs329239186	ENSSSCG00000000907	91.8121	PLXNC1	plexin C1 [Source:NCBI gene;Acc:100519487]
WU_10.2_5_93385856	5	rs329239186	ENSSSCG00000000907	91.8121	PLXNC1	plexin C1 [Source:NCBI gene;Acc:100519487]
ALGA0111097	5	rs81339496	ENSSSCG00000000907	291.929	PLXNC1	plexin C1 [Source:NCBI gene;Acc:100519487]
ALGA0111097	5	rs81339496	ENSSSCG00000000907	291.929	PLXNC1	plexin C1 [Source:NCBI gene;Acc:100519487]
ASGA0027069	5	rs81386762	ENSSSCG00000000940	211.886	PPFIA2	PTPRF interacting protein alpha 2 [Source:NCBI gene;Acc:100512281]
WU_10.2_7_3136503	7	rs344597565	ENSSSCG00000000997	80.0775	PPP1R3G	protein phosphatase 1 regulatory subunit 3G [Source:NCBI gene;Acc:100522260]
H3GA0019406	7	rs81397406	ENSSSCG00000000999	151.646	CDYL	chromodomain Y like [Source:NCBI gene;Acc:100155291]
WU_10.2_7_1965786	7	rs328773486	ENSSSCG00000001008	318.163	BPHL	biphenyl hydrolase like [Source:NCBI gene;Acc:100154272]
WU_10.2_7_1907282	7	rs332381290	ENSSSCG00000001009	76.7636	RIPK1	receptor interacting serine/threonine kinase 1 [Source:NCBI gene;Acc:100524751]
WU_10.2_7_1907282	7	rs332381290	ENSSSCG00000001009	76.7636	RIPK1	receptor interacting serine/threonine kinase 1 [Source:NCBI gene;Acc:100524751]
WU_10.2_7_5255726	7	rs327052177	ENSSSCG00000001027	193.318	BMP6	bone morphogenetic protein 6 [Source:NCBI gene;Acc:100155536]
WU_10.2_7_5185615	7	rs327729949	ENSSSCG00000001027	406.47	BMP6	bone morphogenetic protein 6 [Source:NCBI gene;Acc:100155536]
WU_10.2_7_9931396	7	rs319021138	ENSSSCG00000001052	207.077	PHACTR1	phosphatase and actin regulator 1 [Source:NCBI gene;Acc:100153737]
ALGA0038926	7	rs80996926	ENSSSCG00000001078	73.7431	MBOAT1	membrane bound O-acyltransferase domain containing 1 [Source:NCBI gene;Acc:100152017]
WU_10.2_7_17517403	7	rs338992370	ENSSSCG00000001080	203.287	CDKAL1	CDK5 regulatory subunit associated protein 1 like 1 [Source:NCBI gene;Acc:100512355]
ALGA0039211	7	rs81397448	ENSSSCG00000001097	102.756	RIPOR2	RHO family interacting cell polarization regulator 2 [Source:NCBI gene;Acc:100154661]
H3GA0020876	7	rs80823025	ENSSSCG00000001559	106.673	PNPLA1	patatin like phospholipase domain containing 1 [Source:NCBI gene;Acc:100154642]
ASGA0032655	7	rs80981143	ENSSSCG00000001567	98.0108	CPNE5	copine 5 [Source:NCBI gene;Acc:100152591]
WU_10.2_7_37764112	7	rs332481642	ENSSSCG00000001577	51.7439	TBC1D22B	TBC1 domain family member 22B [Source:NCBI gene;Acc:100512665]
DIAS0000368	7	rs336588283	ENSSSCG00000001588	99.5403	DNAH8	dynein axonemal heavy chain 8 [Source:NCBI gene;Acc:100156478]
WU_10.2_7_46066497	7	rs337231605	ENSSSCG00000001710	109.73	RUNX2	runt related transcription factor 2 [Source:NCBI gene;Acc:100737965]
WU_10.2_7_47362101	7	rs327911947	ENSSSCG00000001715	299.464	ENPP5	ectonucleotide pyrophosphatase/phosphodiesterase family member 5 [Source:NCBI gene;Acc:100153376]
WU_10.2_7_47362101	7	rs327911947	ENSSSCG00000001716	299.464	RCAN2	regulator of calcineurin 2 [Source:NCBI gene;Acc:100738282]
M1GA0010251	7	rs80954360	ENSSSCG00000001724	191.555	MEP1A	meprin A subunit alpha [Source:NCBI gene;Acc:100154136]
ASGA0033353	7	rs80935449	ENSSSCG00000001727	407.073	TNFRSF21	TNF receptor superfamily member 21 [Source:NCBI gene;Acc:100513161]
ASGA0033576	7	rs80883237	ENSSSCG00000001746	136.662	PKHD1	PKHD1 ciliary IPT domain containing fibrocystin/polyductin [Source:NCBI gene;Acc:100517169]
ASGA0033576	7	rs80883237	ENSSSCG00000001746	136.662	PKHD1	PKHD1 ciliary IPT domain containing fibrocystin/polyductin [Source:NCBI gene;Acc:100517169]
ALGA0041441	7	rs80794607	ENSSSCG00000001746	154.181	PKHD1	PKHD1 ciliary IPT domain containing fibrocystin/polyductin [Source:NCBI gene;Acc:100517169]
ALGA0041441	7	rs80794607	ENSSSCG00000001746	154.181	PKHD1	PKHD1 ciliary IPT domain containing fibrocystin/polyductin [Source:NCBI gene;Acc:100517169]
ASGA0033595	7	rs80797002	ENSSSCG00000001748	264.501	IL17A	interleukin 17A [Source:NCBI gene;Acc:449530]
ALGA0041552	7	rs80840024	ENSSSCG00000001764	160.619	SH2D7	SH2 domain containing 7 [Source:NCBI gene;Acc:100154016]
ALGA0041905	7	rs81398013	ENSSSCG00000001787	88.6442	IL16	interleukin 16 [Source:NCBI gene;Acc:396589]
MARC0030885	7	rs80837723	ENSSSCG00000001787	363.916	IL16	interleukin 16 [Source:NCBI gene;Acc:396589]
ASGA0034316	7	rs80847563	ENSSSCG00000001930	165.154	PKM	pyruvate kinase, muscle [Source:NCBI gene;Acc:100158154]
ALGA0043406	7	rs80804523	ENSSSCG00000002266	133.555	CHD2	chromodomain helicase DNA binding protein 2 [Source:NCBI gene;Acc:100156869]
H3GA0022387	7	rs80952831	ENSSSCG00000002276	176.789	PLEKHG3	pleckstrin homology and RhoGEF domain containing G3 [Source:NCBI gene;Acc:100155870]
H3GA0022387	7	rs80952831	ENSSSCG00000002276	176.789	PLEKHG3	pleckstrin homology and RhoGEF domain containing G3 [Source:NCBI gene;Acc:100155870]
MARC0094436	7	rs80928313	ENSSSCG00000002277	169.983	SPTB	spectrin beta, erythrocytic [Source:NCBI gene;Acc:100154659]
DIAS0003422	7	rs318695190	ENSSSCG00000002296	107.824	RDH11	retinol dehydrogenase 11 [Source:NCBI gene;Acc:100154684]
ALGA0043870	7	rs80787383	ENSSSCG00000002332	103.636	SIPA1L1	signal induced proliferation associated 1 like 1 [Source:NCBI gene;Acc:100157762]
WU_10.2_7_101419659	7	rs80922334	ENSSSCG00000002332	102.982	SIPA1L1	signal induced proliferation associated 1 like 1 [Source:NCBI gene;Acc:100157762]
WU_10.2_7_103995586	7	rs318853936	ENSSSCG00000002376	244.653	PGF	placental growth factor [Source:HGNC Symbol;Acc:HGNC:8893]
WU_10.2_7_121677204	7	rs325373959	ENSSSCG00000002464	92.4274	PRIMA1	proline rich membrane anchor 1 [Source:NCBI gene;Acc:102167492]
WU_10.2_7_128514619	7	rs341287775	ENSSSCG00000002512	101.93	DEGS2	delta 4-desaturase, sphingolipid 2 [Source:NCBI gene;Acc:100739329]
MARC0058228	7	rs80957762	ENSSSCG00000002627	289.968	GSTA4	glutathione S-transferase alpha 4 [Source:NCBI gene;Acc:100152951]
ALGA0034574	6	rs81389899	ENSSSCG00000002703	75.0136	TERF2IP	TERF2 interacting protein [Source:NCBI gene;Acc:100521624]
H3GA0017561	6	rs81390141	ENSSSCG00000002708	93.9198	TMEM231	transmembrane protein 231 [Source:NCBI gene;Acc:100522137]
ASGA0027592	6	rs81390275	ENSSSCG00000002708	75.0136	TMEM231	transmembrane protein 231 [Source:NCBI gene;Acc:100522137]
ASGA0027592	6	rs81390275	ENSSSCG00000002709	75.0136	LOC100522551	carbohydrate sulfotransferase 6 [Source:NCBI gene;Acc:100522551]
H3GA0052545	6	rs81331570	ENSSSCG00000002859	114.988	ANKRD27	ankyrin repeat domain 27 [Source:NCBI gene;Acc:100524146]
WU_10.2_6_39411590	6	rs336486006	ENSSSCG00000002872	307.604	KIAA0355	KIAA0355 ortholog [Source:NCBI gene;Acc:100511994]
ASGA0028164	6	rs81395806	ENSSSCG00000002895	254.289	KMT2B	lysine methyltransferase 2B [Source:NCBI gene;Acc:100520742]
WU_10.2_6_40444628	6	rs338913751	ENSSSCG00000002902	254.289	ATP4A	ATPase H+/K+ transporting subunit alpha [Source:NCBI gene;Acc:397552]
DIAS0004358	6	rs327133275	ENSSSCG00000002972	265.682	SARS2	seryl-tRNA synthetase 2, mitochondrial [Source:NCBI gene;Acc:100620899]
WU_10.2_6_43634682	14	rs322308615	ENSSSCG00000002977	110.582	SPMI	seminal plasma sperm motility inhibitor/spermadhesin AQN-3-like protein [Source:NCBI gene;Acc:396758]
WU_10.2_6_43634682	14	rs322308615	ENSSSCG00000002978	110.582	PSP-II	porcine seminal protein I [Source:NCBI gene;Acc:396818]
INRA0021527	6	rs320008166	ENSSSCG00000003251	272.243	NLRP12	NLR family pyrin domain containing 12 [Source:NCBI gene;Acc:100523066]
ASGA0028250	6	rs81387820	ENSSSCG00000003256	307.693	PRKCG	protein kinase C gamma [Source:NCBI gene;Acc:100518074]
H3GA0017980	6	rs81387823	ENSSSCG00000003256	127.362	PRKCG	protein kinase C gamma [Source:NCBI gene;Acc:100518074]
ALGA0035381	6	rs81387881	ENSSSCG00000003286	136.82	NLRP7	NLR family pyrin domain containing 7 [Source:NCBI gene;Acc:100516741]
ALGA0035381	6	rs81387881	ENSSSCG00000003286	136.82	NLRP7	NLR family pyrin domain containing 7 [Source:NCBI gene;Acc:100516741]
ASGA0095121	6	rs81314444	ENSSSCG00000003329	228.995	ACAP3	ArfGAP with coiled-coil, ankyrin repeat and PH domains 3 [Source:NCBI gene;Acc:100524443]
M1GA0025298	6	rs81325378	ENSSSCG00000003334	228.995	UBE2J2	ubiquitin conjugating enzyme E2 J2 [Source:NCBI gene;Acc:100523610]
ASGA0095121	6	rs81314444	ENSSSCG00000003338	228.995	PUSL1	pseudouridine synthase like 1 [Source:NCBI gene;Acc:100524091]
ASGA0095121	6	rs81314444	ENSSSCG00000003339	228.995	INTS11	integrator complex subunit 11 [Source:NCBI gene;Acc:100523908]
ALGA0120293	6	rs81327648	ENSSSCG00000003360	113.006	WRAP73	WD repeat containing, antisense to TP73 [Source:NCBI gene;Acc:100512788]
ALGA0120293	6	rs81327648	ENSSSCG00000003360	113.006	WRAP73	WD repeat containing, antisense to TP73 [Source:NCBI gene;Acc:100512788]
WU_10.2_6_62111172	6	rs323482050	ENSSSCG00000003369	300.992	ICMT	isoprenylcysteine carboxyl methyltransferase [Source:NCBI gene;Acc:100514410]
WU_10.2_6_62111172	6	rs323482050	ENSSSCG00000003377	300.992	ACOT7	acyl-CoA thioesterase 7 [Source:NCBI gene;Acc:100514773]
ALGA0106983	6	rs81334614	ENSSSCG00000003386	90.622	TNFRSF9	TNF receptor superfamily member 9 [Source:NCBI gene;Acc:100519368]
MARC0107063	6	rs81282388	ENSSSCG00000003773	96.8406	AK5	adenylate kinase 5 [Source:NCBI gene;Acc:733697]
ALGA0036944	6	rs81392150	ENSSSCG00000003781	48.1139	ERICH3	glutamate rich 3 [Source:NCBI gene;Acc:100514238]
ALGA0115609	6	rs80930172	ENSSSCG00000003828	73.5997	FGGY	FGGY carbohydrate kinase domain containing [Source:NCBI gene;Acc:100525819]
WU_10.2_6_143003535	6	rs333860899	ENSSSCG00000003833	92.696	DAB1	DAB adaptor protein 1 [Source:NCBI gene;Acc:100037307]
H3GA0019183	6	rs81393666	ENSSSCG00000003852	49.0286	SLC1A7	solute carrier family 1 member 7 [Source:NCBI gene;Acc:100519664]
ASGA0030094	6	rs81393707	ENSSSCG00000003863	78.1132	ZFYVE9	zinc finger FYVE-type containing 9 [Source:NCBI gene;Acc:100517164]
WU_10.2_6_147616645	6	rs325881305	ENSSSCG00000003863	55.7985	ZFYVE9	zinc finger FYVE-type containing 9 [Source:NCBI gene;Acc:100517164]
H3GA0019192	6	rs81393699	ENSSSCG00000003863	66.4001	ZFYVE9	zinc finger FYVE-type containing 9 [Source:NCBI gene;Acc:100517164]
MARC0017939	6	rs45432034	ENSSSCG00000003901	73.8172	FAAH	fatty acid amide hydrolase [Source:NCBI gene;Acc:396949]
ASGA0030400	6	rs81394561	ENSSSCG00000003984	122.715	ZNF134	zinc finger protein 134 [Source:NCBI gene;Acc:100512237]
H3GA0019376	6	rs81394570	ENSSSCG00000003986	122.715	LOC100513741	zinc finger protein 211-like [Source:NCBI gene;Acc:100513741]
WU_10.2_6_57897137	6	rs344671571	ENSSSCG00000004001	272.243	A1BG	alpha-1-B glycoprotein [Source:NCBI gene;Acc:100516980]
MARC0039402	1	rs80978107	ENSSSCG00000004088	86.113	ARMT1	acidic residue methyltransferase 1 [Source:NCBI gene;Acc:100157036]
MARC0004459	1	rs80842694	ENSSSCG00000004132	46.6123	PHACTR2	phosphatase and actin regulator 2 [Source:NCBI gene;Acc:100524350]
ALGA0005613	1	rs81355702	ENSSSCG00000004596	64.9526	LIPC	lipase C, hepatic type [Source:NCBI gene;Acc:100233189]
ASGA0004378	1	rs80981405	ENSSSCG00000004622	94.9541	GNB5	G protein subunit beta 5 [Source:NCBI gene;Acc:100157949]
WU_10.2_1_202802125	1	rs80974316	ENSSSCG00000005041	91.4645	FERMT2	fermitin family member 2 [Source:NCBI gene;Acc:100517989]
ALGA0008501	1	rs81351094	ENSSSCG00000005300	79.4808	VCP	valosin containing protein [Source:NCBI gene;Acc:397524]
MARC0092783	1	rs80906797	ENSSSCG00000005382	232.201	TGFBR1	transforming growth factor beta receptor 1 [Source:NCBI gene;Acc:396665]
WU_10.2_1_289321533	1	rs341814203	ENSSSCG00000005502	256.185	ASTN2	astrotactin 2 [Source:NCBI gene;Acc:100523883]
ASGA0007166	1	rs80952742	ENSSSCG00000005502	368.014	ASTN2	astrotactin 2 [Source:NCBI gene;Acc:100523883]
WU_10.2_1_300427299	1	rs343012981	ENSSSCG00000005604	197.833	PBX3	PBX homeobox 3 [Source:NCBI gene;Acc:100152438]
WU_10.2_1_300427299	1	rs343012981	ENSSSCG00000005604	197.833	PBX3	PBX homeobox 3 [Source:NCBI gene;Acc:100152438]
WU_10.2_1_300337960	1	rs340225835	ENSSSCG00000005604	67.4477	PBX3	PBX homeobox 3 [Source:NCBI gene;Acc:100152438]
WU_10.2_1_300337960	1	rs340225835	ENSSSCG00000005604	67.4477	PBX3	PBX homeobox 3 [Source:NCBI gene;Acc:100152438]
MARC0039651	1	rs81232543	ENSSSCG00000005727	55.7115	CFAP77	cilia and flagella associated protein 77 [Source:NCBI gene;Acc:102166697]
WU_10.2_4_4276810	4	rs327375170	ENSSSCG00000005939	119.723	FAM135B	family with sequence similarity 135 member B [Source:NCBI gene;Acc:100155271]
WU_10.2_4_7929681	4	rs335423860	ENSSSCG00000005944	163.065	NDRG1	N-myc downstream regulated 1 [Source:NCBI gene;Acc:100156071]
ASGA0018016	4	rs80868835	ENSSSCG00000005953	48.2661	KCNQ3	potassium voltage-gated channel subfamily Q member 3 [Source:NCBI gene;Acc:100157152]
ASGA0018539	4	rs80990104	ENSSSCG00000005969	124.65	WASHC5	WASH complex subunit 5 [Source:NCBI gene;Acc:100152185]
WU_10.2_4_17100908	4	rs340231002	ENSSSCG00000005987	46.981	TBC1D31	TBC1 domain family member 31 [Source:NCBI gene;Acc:100737543]
WU_10.2_4_17100908	4	rs340231002	ENSSSCG00000005987	46.981	TBC1D31	TBC1 domain family member 31 [Source:NCBI gene;Acc:100737543]
WU_10.2_4_17009947	4	rs324425664	ENSSSCG00000005987	46.3228	TBC1D31	TBC1 domain family member 31 [Source:NCBI gene;Acc:100737543]
WU_10.2_4_23363162	4	rs344522175	ENSSSCG00000006016	109.707	EIF3H	eukaryotic translation initiation factor 3 subunit H [Source:NCBI gene;Acc:100522801]
ASGA0020014	4	rs80843298	ENSSSCG00000006202	101.587	CSPP1	centrosome and spindle pole associated protein 1 [Source:NCBI gene;Acc:100152780]
ASGA0020726	4	rs80911743	ENSSSCG00000006346	61.0371	ATF6	activating transcription factor 6 [Source:NCBI gene;Acc:100158076]
ASGA0020826	4	rs80897589	ENSSSCG00000006391	223.058	ATP1A2	ATPase Na+/K+ transporting subunit alpha 2 [Source:NCBI gene;Acc:396828]
ASGA0021036	4	rs80895740	ENSSSCG00000006490	132.11	SMG5	SMG5 nonsense mediated mRNA decay factor [Source:NCBI gene;Acc:100153097]
ALGA0026911	4	rs80838461	ENSSSCG00000006501	132.11	SSR2	signal sequence receptor subunit 2 [Source:NCBI gene;Acc:100154318]
ALGA0026911	4	rs80838461	ENSSSCG00000006502	132.11	ARHGEF2	Rho/Rac guanine nucleotide exchange factor 2 [Source:NCBI gene;Acc:100145887]
WU_10.2_4_103036295	4	rs343386621	ENSSSCG00000006507	242.604	DAP3	death associated protein 3 [Source:NCBI gene;Acc:100152332]
MARC0051061	4	rs80884672	ENSSSCG00000006510	254.246	GON4L	gon-4 like [Source:NCBI gene;Acc:100155502]
M1GA0006146	4	rs80847440	ENSSSCG00000006542	63.7937	KCNN3	potassium calcium-activated channel subfamily N member 3 [Source:NCBI gene;Acc:397045]
ALGA0026978	4	rs80816552	ENSSSCG00000006546	70.1449	TDRD10	tudor domain containing 10 [Source:NCBI gene;Acc:100157928]
MARC0115021	4	rs81265638	ENSSSCG00000006704	211.27	LOC100519022	neuroblastoma breakpoint family member 6-like [Source:NCBI gene;Acc:100519022]
ALGA0027524	4	rs80890031	ENSSSCG00000006729	70.7429	TENT5C	terminal nucleotidyltransferase 5C [Source:NCBI gene;Acc:100525341]
MARC0070819	4	rs80900992	ENSSSCG00000006840	88.1025	WDR47	WD repeat domain 47 [Source:NCBI gene;Acc:100155903]
INRA0016801	4	rs343978995	ENSSSCG00000006852	111.925	NTNG1	netrin G1 [Source:NCBI gene;Acc:100152257]
H3GA0014300	4	rs80827543	ENSSSCG00000006852	237.587	NTNG1	netrin G1 [Source:NCBI gene;Acc:100152257]
ASGA0023488	4	rs81381008	ENSSSCG00000006930	102.58	SH3GLB1	SH3 domain containing GRB2 like, endophilin B1 [Source:NCBI gene;Acc:100316852]
H3GA0014953	4	rs81381061	ENSSSCG00000006935	108.268	CLCA2	chloride channel accessory 2 [Source:NCBI gene;Acc:100511753]
H3GA0014953	4	rs81381061	ENSSSCG00000006936	108.268	ODF2L	outer dense fiber of sperm tails 2 like [Source:NCBI gene;Acc:100513149]
M1GA0006938	4	rs80930115	ENSSSCG00000006939	108.268	ZNHIT6	zinc finger HIT-type containing 6 [Source:NCBI gene;Acc:100153815]
DRGA0016445	17	rs80867132	ENSSSCG00000006970	171.486	DLC1	DLC1 Rho GTPase activating protein [Source:NCBI gene;Acc:100620787]
WU_10.2_17_5224176	17	rs325036060	ENSSSCG00000006981	121.856	MICU3	mitochondrial calcium uptake family member 3 [Source:NCBI gene;Acc:100625206]
MARC0101036	17	rs81278480	ENSSSCG00000006988	59.3363	PDGFRL	platelet derived growth factor receptor like [Source:NCBI gene;Acc:100736738]
MARC0021764	17	rs80843610	ENSSSCG00000007000	92.9076	FAT1	FAT atypical cadherin 1 [Source:NCBI gene;Acc:100154043]
ALGA0093187	17	rs81467505	ENSSSCG00000007010	92.5398	ZMAT4	zinc finger matrin-type 4 [Source:NCBI gene;Acc:100521589]
ALGA0095545	17	rs80883590	ENSSSCG00000007452	56.8967	TP53RK	TP53 regulating kinase [Source:NCBI gene;Acc:100519282]
WU_10.2_17_59271743	17	rs344842466	ENSSSCG00000007477	41.0096	NFATC2	nuclear factor of activated T cells 2 [Source:NCBI gene;Acc:100134969]
H3GA0049500	17	rs80884434	ENSSSCG00000007477	142.864	NFATC2	nuclear factor of activated T cells 2 [Source:NCBI gene;Acc:100134969]
ASGA0077616	17	rs80793628	ENSSSCG00000007477	123.181	NFATC2	nuclear factor of activated T cells 2 [Source:NCBI gene;Acc:100134969]
ALGA0096031	17	rs80828451	ENSSSCG00000007485	50.5228	BCAS1	breast carcinoma amplified sequence 1 [Source:NCBI gene;Acc:100126238]
WU_10.2_3_1168440	3	rs337974469	ENSSSCG00000007556	106.91	PSMG3	proteasome assembly chaperone 3 [Source:NCBI gene;Acc:100521490]
WU_10.2_3_2204534	3	rs334831978	ENSSSCG00000007565	126.655	TTYH3	tweety family member 3 [Source:NCBI gene;Acc:100525332]
WU_10.2_3_2204534	3	rs334831978	ENSSSCG00000007572	126.655	LFNG	LFNG O-fucosylpeptide 3-beta-N-acetylglucosaminyltransferase [Source:NCBI gene;Acc:100524978]
ASGA0102978	3	rs81324378	ENSSSCG00000007574	99.0455	SDK1	sidekick cell adhesion molecule 1 [Source:NCBI gene;Acc:100512953]
ASGA0102978	3	rs81324378	ENSSSCG00000007574	99.0455	SDK1	sidekick cell adhesion molecule 1 [Source:NCBI gene;Acc:100512953]
WU_10.2_3_3134431	3	rs319530445	ENSSSCG00000007574	39.7785	SDK1	sidekick cell adhesion molecule 1 [Source:NCBI gene;Acc:100512953]
WU_10.2_3_3134431	3	rs319530445	ENSSSCG00000007574	39.7785	SDK1	sidekick cell adhesion molecule 1 [Source:NCBI gene;Acc:100512953]
WU_10.2_3_3541840	3	rs335297221	ENSSSCG00000007574	67.5871	SDK1	sidekick cell adhesion molecule 1 [Source:NCBI gene;Acc:100512953]
WU_10.2_3_3541840	3	rs335297221	ENSSSCG00000007574	67.5871	SDK1	sidekick cell adhesion molecule 1 [Source:NCBI gene;Acc:100512953]
WU_10.2_3_3270739	3	rs322300475	ENSSSCG00000007574	196.229	SDK1	sidekick cell adhesion molecule 1 [Source:NCBI gene;Acc:100512953]
WU_10.2_3_3270739	3	rs322300475	ENSSSCG00000007574	196.229	SDK1	sidekick cell adhesion molecule 1 [Source:NCBI gene;Acc:100512953]
M1GA0003642	3	rs81371149	ENSSSCG00000007574	39.7896	SDK1	sidekick cell adhesion molecule 1 [Source:NCBI gene;Acc:100512953]
M1GA0003642	3	rs81371149	ENSSSCG00000007574	39.7896	SDK1	sidekick cell adhesion molecule 1 [Source:NCBI gene;Acc:100512953]
WU_10.2_3_4304579	3	rs334177131	ENSSSCG00000007575	88.7386	RADIL	Rap associating with DIL domain [Source:NCBI gene;Acc:100511556]
WU_10.2_3_4365368	3	rs328891576	ENSSSCG00000007575	87.4304	RADIL	Rap associating with DIL domain [Source:NCBI gene;Acc:100511556]
WU_10.2_3_8107291	3	rs344115015	ENSSSCG00000007675	38.2925	EPHB4	EPH receptor B4 [Source:NCBI gene;Acc:100517028]
ASGA0096128	3	rs81315743	ENSSSCG00000007730	46.5086	CALN1	calneuron 1 [Source:NCBI gene;Acc:100737793]
ASGA0014715	3	rs81370834	ENSSSCG00000008188	75.57	MGAT4A	alpha-1,3-mannosyl-glycoprotein 4-beta-N-acetylglucosaminyltransferase A [Source:NCBI gene;Acc:100524079]
ASGA0014810	3	rs81371115	ENSSSCG00000008213	57.5464	CD8B	CD8b molecule [Source:NCBI gene;Acc:396636]
ASGA0014810	3	rs81371115	ENSSSCG00000008213	57.5464	CD8B	CD8b molecule [Source:NCBI gene;Acc:396636]
ASGA0097171	3	rs81317055	ENSSSCG00000008303	217.562	CCT7	chaperonin containing TCP1 subunit 7 [Source:NCBI gene;Acc:100322871]
ASGA0015129	3	rs81372538	ENSSSCG00000008340	183.504	ANTXR1	ANTXR cell adhesion molecule 1 [Source:NCBI gene;Acc:100513853]
WU_10.2_3_77476060	3	rs318660778	ENSSSCG00000008349	129.521	CNRIP1	cannabinoid receptor interacting protein 1 [Source:NCBI gene;Acc:100737807]
ASGA0089483	3	rs81307566	ENSSSCG00000008534	117.603	TOGARAM2	TOG array regulator of axonemal microtubules 2 [Source:NCBI gene;Acc:100518963]
ASGA0089483	3	rs81307566	ENSSSCG00000008534	117.603	TOGARAM2	TOG array regulator of axonemal microtubules 2 [Source:NCBI gene;Acc:100518963]
MARC0034413	3	rs81228059	ENSSSCG00000008534	186.265	TOGARAM2	TOG array regulator of axonemal microtubules 2 [Source:NCBI gene;Acc:100518963]
MARC0034413	3	rs81228059	ENSSSCG00000008534	186.265	TOGARAM2	TOG array regulator of axonemal microtubules 2 [Source:NCBI gene;Acc:100518963]
H3GA0056548	3	rs81303941	ENSSSCG00000008593	177.163	KLHL29	kelch like family member 29 [Source:NCBI gene;Acc:100522799]
WU_10.2_3_127534189	3	rs321319044	ENSSSCG00000008607	95.7963	LOC100516797	cytosolic 5'-nucleotidase 1B [Source:NCBI gene;Acc:100516797]
WU_10.2_3_134217280	3	rs336582835	ENSSSCG00000008631	51.333	PQLC3	PQ loop repeat containing 3 [Source:NCBI gene;Acc:100525694]
ALGA0104633	8	rs81331819	ENSSSCG00000008789	114.649	WDR19	WD repeat domain 19 [Source:NCBI gene;Acc:100525651]
DIAS0003797	8	rs81213909	ENSSSCG00000008996	48.0223	PLRG1	pleiotropic regulator 1 [Source:NCBI gene;Acc:100514171]
WU_10.2_8_121702965	8	rs322766635	ENSSSCG00000009146	50.7993	RPL34	ribosomal protein L34 [Source:NCBI gene;Acc:100517840]
MARC0087394	8	rs81269563	ENSSSCG00000009169	65.0678	SLC39A8	solute carrier family 39 member 8 [Source:NCBI gene;Acc:100524695]
WU_10.2_8_130169677	8	rs318390967	ENSSSCG00000009181	87.3162	C4orf17	chromosome 8 C4orf17 homolog [Source:NCBI gene;Acc:102162335]
WU_10.2_8_130169677	8	rs318390967	ENSSSCG00000009182	87.3162	ADH1C	alcohol dehydrogenase 1C (class I), gamma polypeptide [Source:NCBI gene;Acc:100512615]
WU_10.2_8_131497391	8	rs331439974	ENSSSCG00000009188	79.033	STPG2	sperm tail PG-rich repeat containing 2 [Source:NCBI gene;Acc:100514305]
DRGA0008893	8	rs81301821	ENSSSCG00000009208	77.0445	HERC3	HECT and RLD domain containing E3 ubiquitin protein ligase 3 [Source:NCBI gene;Acc:100517903]
DRGA0008893	8	rs81301821	ENSSSCG00000009209	77.0445	NAP1L5	nucleosome assembly protein 1 like 5 [Source:NCBI gene;Acc:100616076]
ASGA0091984	8	rs81310633	ENSSSCG00000009250	103.861	PRKG2	protein kinase cGMP-dependent 2 [Source:NCBI gene;Acc:100512796]
ALGA0108361	8	rs81336254	ENSSSCG00000009256	103.861	ANTXR2	ANTXR cell adhesion molecule 2 [Source:NCBI gene;Acc:100514416]
MARC0052947	8	rs81243559	ENSSSCG00000009256	81.9745	ANTXR2	ANTXR cell adhesion molecule 2 [Source:NCBI gene;Acc:100514416]
ALGA0122878	8	rs81476841	ENSSSCG00000009256	103.861	ANTXR2	ANTXR cell adhesion molecule 2 [Source:NCBI gene;Acc:100514416]
MARC0035838	8	rs81230019	ENSSSCG00000009258	241.447	NAA11	N(alpha)-acetyltransferase 11, NatA catalytic subunit [Source:NCBI gene;Acc:100514972]
MARC0042613	8	rs81234659	ENSSSCG00000009259	97.3564	PAQR3	progestin and adipoQ receptor family member 3 [Source:NCBI gene;Acc:100514591]
ALGA0060277	11	rs80989111	ENSSSCG00000009285	97.1442	LOC100522569	complement C1q and tumor necrosis factor-related protein 9 [Source:NCBI gene;Acc:100522569]
H3GA0030943	11	rs80899658	ENSSSCG00000009290	165.178	MIPEP	mitochondrial intermediate peptidase [Source:NCBI gene;Acc:100155148]
ALGA0060404	11	rs80989021	ENSSSCG00000009302	50.0743	USP12	ubiquitin specific peptidase 12 [Source:NCBI gene;Acc:100511469]
ASGA0050851	11	rs81431291	ENSSSCG00000009464	41.6438	COMMD6	COMM domain containing 6 [Source:NCBI gene;Acc:100623421]
WU_10.2_11_74805926	11	rs320598357	ENSSSCG00000009511	79.6714	STK24	serine/threonine kinase 24 [Source:NCBI gene;Acc:100154569]
ALGA0063379	11	rs80966245	ENSSSCG00000009513	81.4644	SLC15A1	solute carrier family 15 member 1 [Source:NCBI gene;Acc:397624]
WU_10.2_11_75932022	11	rs319036796	ENSSSCG00000009519	86.2539	CLYBL	citrate lyase beta like [Source:NCBI gene;Acc:100154139]
WU_10.2_14_3205547	14	rs329572257	ENSSSCG00000009591	116.628	AUH	AU RNA binding methylglutaconyl-CoA hydratase [Source:NCBI gene;Acc:100155020]
WU_10.2_14_3679648	14	rs80827674	ENSSSCG00000009593	93.7374	ROR2	receptor tyrosine kinase like orphan receptor 2 [Source:NCBI gene;Acc:100154208]
WU_10.2_14_6414849	14	rs325565563	ENSSSCG00000009605	230.21	GFRA2	GDNF family receptor alpha 2 [Source:NCBI gene;Acc:102166950]
ASGA0061737	14	rs80800316	ENSSSCG00000009698	61.249	GLRA3	glycine receptor alpha 3 [Source:NCBI gene;Acc:100515280]
ASGA0061740	14	rs80857734	ENSSSCG00000009698	61.2488	GLRA3	glycine receptor alpha 3 [Source:NCBI gene;Acc:100515280]
ALGA0076318	14	rs80976116	ENSSSCG00000009748	109.666	RIMBP2	RIMS binding protein 2 [Source:NCBI gene;Acc:100153193]
ASGA0062502	14	rs80819367	ENSSSCG00000009784	60.8326	ABCB9	ATP binding cassette subfamily B member 9 [Source:NCBI gene;Acc:100155346]
MARC0060060	14	rs80953706	ENSSSCG00000009842	80.7344	CCDC60	coiled-coil domain containing 60 [Source:NCBI gene;Acc:110255219]
ALGA0076906	14	rs81450584	ENSSSCG00000009856	90.6165	NOS1	nitric oxide synthase 1 [Source:NCBI gene;Acc:100520934]
H3GA0039846	14	rs81450667	ENSSSCG00000009875	62.4058	CFAP73	cilia and flagella associated protein 73 [Source:NCBI gene;Acc:100523699]
H3GA0039846	14	rs81450667	ENSSSCG00000009876	62.4058	DDX54	DEAD-box helicase 54 [Source:NCBI gene;Acc:100523515]
ALGA0077066	14	rs80987310	ENSSSCG00000009879	68.4012	TPCN1	two pore segment channel 1 [Source:NCBI gene;Acc:106504056]
ALGA0077066	14	rs80987310	ENSSSCG00000009880	68.4012	SLC8B1	solute carrier family 8 member B1 [Source:NCBI gene;Acc:100157056]
ASGA0062904	14	rs80845657	ENSSSCG00000009883	46.0009	RPH3A	rabphilin 3A [Source:NCBI gene;Acc:100736858]
ALGA0077713	14	rs80866018	ENSSSCG00000010143	98.1352	MTR	5-methyltetrahydrofolate-homocysteine methyltransferase [Source:NCBI gene;Acc:397300]
MARC0052389	14	rs80988451	ENSSSCG00000010204	96.1858	BICC1	BicC family RNA binding protein 1 [Source:NCBI gene;Acc:100154253]
DRGA0013943	14	rs80945731	ENSSSCG00000010209	86.3369	FAM13C	family with sequence similarity 13 member C [Source:NCBI gene;Acc:100525364]
H3GA0040941	14	rs81451069	ENSSSCG00000010276	91.0276	UNC5B	unc-5 netrin receptor B [Source:NCBI gene;Acc:733600]
WU_10.2_14_131406789	14	rs335790593	ENSSSCG00000010621	115.554	ADD3	adducin 3 [Source:NCBI gene;Acc:100155574]
WU_10.2_14_136282203	14	rs80893451	ENSSSCG00000010652	96.07	FAM160B1	family with sequence similarity 160 member B1 [Source:NCBI gene;Acc:100153060]
WU_10.2_14_137139237	14	rs318939431	ENSSSCG00000010654	57.9928	ATRNL1	attractin like 1 [Source:NCBI gene;Acc:100157106]
WU_10.2_14_137659395	14	rs331934734	ENSSSCG00000010655	176.938	GFRA1	GDNF family receptor alpha 1 [Source:NCBI gene;Acc:100152565]
ASGA0046996	10	rs81421859	ENSSSCG00000010894	77.2743	TP53BP2	tumor protein p53 binding protein 2 [Source:NCBI gene;Acc:100519863]
ASGA0046996	10	rs81421859	ENSSSCG00000010894	77.2743	TP53BP2	tumor protein p53 binding protein 2 [Source:NCBI gene;Acc:100519863]
H3GA0029854	10	rs81423315	ENSSSCG00000010962	87.7257	FRMD3	FERM domain containing 3 [Source:NCBI gene;Acc:100519727]
ALGA0058903	10	rs81424685	ENSSSCG00000011040	88.0051	CACNB2	calcium voltage-gated channel auxiliary subunit beta 2 [Source:NCBI gene;Acc:100524101]
WU_10.2_10_52616376	10	rs331242822	ENSSSCG00000011056	58.0254	FRMD4A	FERM domain containing 4A [Source:NCBI gene;Acc:100737056]
WU_10.2_10_56504145	10	rs330328726	ENSSSCG00000011075	63.1579	KIAA1217	KIAA1217 ortholog [Source:NCBI gene;Acc:100519102]
WU_10.2_10_56504145	10	rs330328726	ENSSSCG00000011075	63.1579	KIAA1217	KIAA1217 ortholog [Source:NCBI gene;Acc:100519102]
WU_10.2_10_56665358	10	rs341353800	ENSSSCG00000011075	71.2074	KIAA1217	KIAA1217 ortholog [Source:NCBI gene;Acc:100519102]
WU_10.2_10_56665358	10	rs341353800	ENSSSCG00000011075	71.2074	KIAA1217	KIAA1217 ortholog [Source:NCBI gene;Acc:100519102]
WU_10.2_10_56504145	10	rs330328726	ENSSSCG00000011075	63.1579	KIAA1217	KIAA1217 ortholog [Source:NCBI gene;Acc:100519102]
WU_10.2_10_56504145	10	rs330328726	ENSSSCG00000011075	63.1579	KIAA1217	KIAA1217 ortholog [Source:NCBI gene;Acc:100519102]
WU_10.2_10_59677223	10	rs325372858	ENSSSCG00000011090	82.0436	NEBL	nebulette [Source:NCBI gene;Acc:100522395]
WU_10.2_10_59603538	10	rs345720281	ENSSSCG00000011090	60.8389	NEBL	nebulette [Source:NCBI gene;Acc:100522395]
ALGA0106888	10	rs81334486	ENSSSCG00000011102	92.1471	NRP1	neuropilin 1 [Source:NCBI gene;Acc:100286859]
ALGA0106888	10	rs81334486	ENSSSCG00000011102	92.1471	NRP1	neuropilin 1 [Source:NCBI gene;Acc:100286859]
ASGA0098692	10	rs81319000	ENSSSCG00000011102	216.598	NRP1	neuropilin 1 [Source:NCBI gene;Acc:100286859]
ASGA0098692	10	rs81319000	ENSSSCG00000011102	216.598	NRP1	neuropilin 1 [Source:NCBI gene;Acc:100286859]
H3GA0030549	10	rs81426586	ENSSSCG00000011111	106.324	CAMK1D	calcium/calmodulin dependent protein kinase ID [Source:NCBI gene;Acc:100511150]
WU_10.2_13_141363	13	rs344245786	ENSSSCG00000011178	231.919	CPNE4	copine 4 [Source:NCBI gene;Acc:100157532]
WU_10.2_13_141363	13	rs344245786	ENSSSCG00000011178	231.919	CPNE4	copine 4 [Source:NCBI gene;Acc:100157532]
WU_10.2_13_377999	13	rs345077258	ENSSSCG00000011178	119.244	CPNE4	copine 4 [Source:NCBI gene;Acc:100157532]
WU_10.2_13_377999	13	rs345077258	ENSSSCG00000011178	119.244	CPNE4	copine 4 [Source:NCBI gene;Acc:100157532]
DIAS0004423	13	rs339492225	ENSSSCG00000011178	122.864	CPNE4	copine 4 [Source:NCBI gene;Acc:100157532]
DIAS0004423	13	rs339492225	ENSSSCG00000011178	122.864	CPNE4	copine 4 [Source:NCBI gene;Acc:100157532]
H3GA0035161	13	rs80865302	ENSSSCG00000011181	216.309	NEK11	NIMA related kinase 11 [Source:NCBI gene;Acc:100739585]
ALGA0067557	13	rs81445151	ENSSSCG00000011198	120.632	RFTN1	raftlin, lipid raft linker 1 [Source:NCBI gene;Acc:100155924]
ASGA0088773	13	rs81478254	ENSSSCG00000011199	113.218	TBC1D5	TBC1 domain family member 5 [Source:NCBI gene;Acc:100626058]
WU_10.2_13_9767339	13	rs328536473	ENSSSCG00000011208	386.98	ZNF385D	zinc finger protein 385D [Source:NCBI gene;Acc:100520455]
DIAS0001169	13	rs339676777	ENSSSCG00000011218	67.4542	SLC4A7	solute carrier family 4 member 7 [Source:NCBI gene;Acc:100524044]
ALGA0111296	13	rs81339706	ENSSSCG00000011226	117.649	TGFBR2	transforming growth factor beta receptor 2 [Source:NCBI gene;Acc:100038019]
MARC0098145	13	rs81277674	ENSSSCG00000011229	87.2003	STT3B	STT3 oligosaccharyltransferase complex catalytic subunit B [Source:NCBI gene;Acc:100526009]
ASGA0097597	13	rs81478363	ENSSSCG00000011230	75.3268	OSBPL10	oxysterol binding protein like 10 [Source:NCBI gene;Acc:110255179]
WU_10.2_13_20788585	13	rs321640775	ENSSSCG00000011235	160.975	UBP1	upstream binding protein 1 [Source:NCBI gene;Acc:100512254]
ALGA0069430	13	rs80961876	ENSSSCG00000011384	290.982	BSN	bassoon presynaptic cytomatrix protein [Source:NCBI gene;Acc:100512812]
DIAS0001317	13	rs328554824	ENSSSCG00000011391	290.982	CDHR4	cadherin related family member 4 [Source:NCBI gene;Acc:100513757]
DIAS0001317	13	rs328554824	ENSSSCG00000011393	290.982	UBA7	ubiquitin like modifier activating enzyme 7 [Source:NCBI gene;Acc:100512631]
H3GA0036258	13	rs80809298	ENSSSCG00000011450	99.4034	ITIH1	inter-alpha-trypsin inhibitor heavy chain 1 [Source:NCBI gene;Acc:396963]
H3GA0036258	13	rs80809298	ENSSSCG00000011451	99.4034	ITIH3	inter-alpha-trypsin inhibitor heavy chain 3 [Source:NCBI gene;Acc:100157235]
ALGA0070736	13	rs80885182	ENSSSCG00000011563	116.358	FANCD2	FA complementation group D2 [Source:NCBI gene;Acc:100522343]
ASGA0058022	13	rs80968667	ENSSSCG00000011576	98.7802	HRH1	histamine receptor H1 [Source:NCBI gene;Acc:100523996]
ASGA0058022	13	rs80968667	ENSSSCG00000011576	98.7802	HRH1	histamine receptor H1 [Source:NCBI gene;Acc:100523996]
ALGA0072326	13	rs80926920	ENSSSCG00000011915	187.723	GRAMD1C	GRAM domain containing 1C [Source:NCBI gene;Acc:100513240]
ASGA0059086	13	rs80921208	ENSSSCG00000011916	173.219	ATP6V1A	ATPase H+ transporting V1 subunit A [Source:NCBI gene;Acc:445531]
INRA0041163	13	rs327359239	ENSSSCG00000011943	105.918	BBX	BBX high mobility group box domain containing [Source:NCBI gene;Acc:100621192]
ASGA0059251	13	rs81449039	ENSSSCG00000011967	187.91	LOC100524713	cell cycle control protein 50C-like [Source:NCBI gene;Acc:100524713]
ASGA0059334	13	rs81441309	ENSSSCG00000012000	100.728	GBE1	1,4-alpha-glucan branching enzyme 1 [Source:NCBI gene;Acc:100156209]
WU_10.2_13_205192332	13	rs320341320	ENSSSCG00000012034	107.028	TIAM1	T cell lymphoma invasion and metastasis 1 [Source:NCBI gene;Acc:100524587]
WU_10.2_13_206715391	13	rs340990517	ENSSSCG00000012040	53.6318	OLIG1	oligodendrocyte transcription factor 1 [Source:NCBI gene;Acc:100620095]
WU_10.2_13_210489755	13	rs320037723	ENSSSCG00000012059	75.1252	HLCS	holocarboxylase synthetase [Source:NCBI gene;Acc:100515056]
DIAS0000846	2	rs335265872	ENSSSCG00000013001	163.182	MRPL49	mitochondrial ribosomal protein L49 [Source:NCBI gene;Acc:100514890]
DBWU0000960	2	rs55618506	ENSSSCG00000013012	84.0756	SNX15	sorting nexin 15 [Source:NCBI gene;Acc:100515425]
DBWU0000960	2	rs55618506	ENSSSCG00000013012	84.0756	SNX15	sorting nexin 15 [Source:NCBI gene;Acc:100515425]
WU_10.2_2_9669248	2	rs341591378	ENSSSCG00000013084	62.7986	TMEM216	transmembrane protein 216 [Source:NCBI gene;Acc:100519467]
WU_10.2_2_27370929	2	rs81505786	ENSSSCG00000013294	114.602	LDLRAD3	low density lipoprotein receptor class A domain containing 3 [Source:NCBI gene;Acc:100511916]
WU_10.2_2_27334855	2	rs339680019	ENSSSCG00000013294	165.006	LDLRAD3	low density lipoprotein receptor class A domain containing 3 [Source:NCBI gene;Acc:100511916]
WU_10.2_2_28926592	2	rs343981745	ENSSSCG00000013302	44.6526	CAT	catalase [Source:NCBI gene;Acc:397568]
WU_10.2_2_28953887	2	rs334285178	ENSSSCG00000013303	49.9815	ABTB2	ankyrin repeat and BTB domain containing 2 [Source:NCBI gene;Acc:100512455]
DBWU0000841	2	rs55618376	ENSSSCG00000013347	107.423	PRMT3	protein arginine methyltransferase 3 [Source:NCBI gene;Acc:100521429]
DBWU0000841	2	rs55618376	ENSSSCG00000013349	107.423	HTATIP2	HIV-1 Tat interactive protein 2 [Source:NCBI gene;Acc:100521603]
ASGA0092724	2	rs81311517	ENSSSCG00000013351	97.5236	NAV2	neuron navigator 2 [Source:NCBI gene;Acc:100521067]
ASGA0010215	2	rs81358260	ENSSSCG00000013382	64.9414	PLEKHA7	pleckstrin homology domain containing A7 [Source:NCBI gene;Acc:100514820]
MARC0032808	2	rs81225404	ENSSSCG00000014063	241.416	SFXN1	sideroflexin 1 [Source:NCBI gene;Acc:100049699]
ASGA0010625	2	rs81360186	ENSSSCG00000014081	246.298	COL4A3BP	collagen type IV alpha 3 binding protein [Source:NCBI gene;Acc:100518474]
ASGA0010776	2	rs81360748	ENSSSCG00000014110	101.974	DMGDH	dimethylglycine dehydrogenase [Source:NCBI gene;Acc:100525563]
ASGA0010776	2	rs81360748	ENSSSCG00000014110	101.974	DMGDH	dimethylglycine dehydrogenase [Source:NCBI gene;Acc:100525563]
ALGA0014272	2	rs81360758	ENSSSCG00000014111	72.7688	BHMT2	betaine--homocysteine S-methyltransferase 2 [Source:NCBI gene;Acc:100523776]
ASGA0010806	2	rs81360861	ENSSSCG00000014113	107.547	HOMER1	homer scaffold protein 1 [Source:NCBI gene;Acc:100511070]
WU_10.2_2_133393580	2	rs328504673	ENSSSCG00000014242	64.5242	ZNF608	zinc finger protein 608 [Source:NCBI gene;Acc:100512589]
MARC0058842	2	rs81248387	ENSSSCG00000014252	101.015	PRRC1	proline rich coiled-coil 1 [Source:NCBI gene;Acc:100515883]
ALGA0015962	2	rs81364816	ENSSSCG00000014255	83.9902	SLC12A2	solute carrier family 12 member 2 [Source:NCBI gene;Acc:100516960]
ALGA0118755	2	rs81474676	ENSSSCG00000014256	39.6806	FBN2	fibrillin 2 [Source:NCBI gene;Acc:100048956]
WU_10.2_2_137721029	2	rs345162233	ENSSSCG00000014259	67.5804	ADAMTS19	ADAM metallopeptidase with thrombospondin type 1 motif 19 [Source:NCBI gene;Acc:100518181]
WU_10.2_2_140293990	2	rs329876841	ENSSSCG00000014280	210.686	RAD50	solute carrier family 22 member 5 [Source:NCBI gene;Acc:100520422]
ASGA0083935	2	rs81340365	ENSSSCG00000014321	96.7048	KLHL3	kelch like family member 3 [Source:NCBI gene;Acc:100519539]
DIAS0000550	2	rs336351482	ENSSSCG00000014328	96.7048	GFRA3	GDNF family receptor alpha 3 [Source:NCBI gene;Acc:100515366]
M1GA0003510	2	rs81367716	ENSSSCG00000014438	130.514	PDE6A	phosphodiesterase 6A [Source:NCBI gene;Acc:100515715]
H3GA0008378	2	rs81367920	ENSSSCG00000014443	130.514	CAMK2A	calcium/calmodulin dependent protein kinase II alpha [Source:NCBI gene;Acc:100626014]
H3GA0052579	9	rs81332005	ENSSSCG00000014567	279.4	TRIM66	tripartite motif containing 66 [Source:NCBI gene;Acc:100518026]
ALGA0051124	9	rs81414183	ENSSSCG00000014843	232.167	CHRDL2	chordin like 2 [Source:NCBI gene;Acc:100739055]
WU_10.2_9_10177182	9	rs327104425	ENSSSCG00000014843	240.734	CHRDL2	chordin like 2 [Source:NCBI gene;Acc:100739055]
ASGA0041401	9	rs81414439	ENSSSCG00000014852	233.772	ARRB1	arrestin beta 1 [Source:NCBI gene;Acc:100521141]
WU_10.2_9_11768726	9	rs319486855	ENSSSCG00000014868	118.283	EMSY	EMSY transcriptional repressor, BRCA2 interacting [Source:NCBI gene;Acc:100621182]
WU_10.2_9_12270324	9	rs330697407	ENSSSCG00000014874	214.731	B3GNT6	UDP-GlcNAc:betaGal beta-1,3-N-acetylglucosaminyltransferase 6 [Source:NCBI gene;Acc:100524328]
ASGA0084863	9	rs81345790	ENSSSCG00000014876	166.125	MYO7A	myosin VIIA [Source:NCBI gene;Acc:397373]
ALGA0051430	9	rs81416503	ENSSSCG00000014877	248.84	LOC100511652	glycerophosphodiester phosphodiesterase domain-containing protein 4 [Source:NCBI gene;Acc:100511652]
ALGA0051430	9	rs81416503	ENSSSCG00000014877	248.84	LOC100511652	glycerophosphodiester phosphodiesterase domain-containing protein 4 [Source:NCBI gene;Acc:100511652]
ASGA0041652	9	rs81416560	ENSSSCG00000014877	126.659	LOC100511652	glycerophosphodiester phosphodiesterase domain-containing protein 4 [Source:NCBI gene;Acc:100511652]
ASGA0041652	9	rs81416560	ENSSSCG00000014877	126.659	LOC100511652	glycerophosphodiester phosphodiesterase domain-containing protein 4 [Source:NCBI gene;Acc:100511652]
ALGA0116481	9	rs81346012	ENSSSCG00000014899	200.86	PRCP	prolylcarboxypeptidase [Source:NCBI gene;Acc:100515678]
ALGA0053141	9	rs81411352	ENSSSCG00000015232	98.0843	ST3GAL4	ST3 beta-galactoside alpha-2,3-sialyltransferase 4 [Source:NCBI gene;Acc:396602]
ALGA0053141	9	rs81411352	ENSSSCG00000015234	98.0843	KIRREL3	kirre like nephrin family adhesion molecule 3 [Source:NCBI gene;Acc:100515566]
ASGA0043265	9	rs81411685	ENSSSCG00000015237	127.358	FLI1	Fli-1 proto-oncogene, ETS transcription factor [Source:NCBI gene;Acc:100515914]
MARC0093217	9	rs81273338	ENSSSCG00000015499	73.9288	RABGAP1L	RAB GTPase activating protein 1 like [Source:NCBI gene;Acc:100519968]
MARC0093217	9	rs81273338	ENSSSCG00000015499	73.9288	RABGAP1L	RAB GTPase activating protein 1 like [Source:NCBI gene;Acc:100519968]
ALGA0054805	9	rs81416158	ENSSSCG00000015499	322.825	RABGAP1L	RAB GTPase activating protein 1 like [Source:NCBI gene;Acc:100519968]
ALGA0054805	9	rs81416158	ENSSSCG00000015499	322.825	RABGAP1L	RAB GTPase activating protein 1 like [Source:NCBI gene;Acc:100519968]
MARC0093217	9	rs81273338	ENSSSCG00000015499	73.9288	RABGAP1L	RAB GTPase activating protein 1 like [Source:NCBI gene;Acc:100519968]
MARC0093217	9	rs81273338	ENSSSCG00000015499	73.9288	RABGAP1L	RAB GTPase activating protein 1 like [Source:NCBI gene;Acc:100519968]
MARC0093217	9	rs81273338	ENSSSCG00000015499	73.9288	RABGAP1L	RAB GTPase activating protein 1 like [Source:NCBI gene;Acc:100519968]
MARC0093217	9	rs81273338	ENSSSCG00000015499	73.9288	RABGAP1L	RAB GTPase activating protein 1 like [Source:NCBI gene;Acc:100519968]
MARC0058286	9	rs81247061	ENSSSCG00000015507	87.5418	TNN	tenascin N [Source:NCBI gene;Acc:102163961]
MARC0073566	9	rs81259666	ENSSSCG00000015507	103.992	TNN	tenascin N [Source:NCBI gene;Acc:102163961]
MARC0034655	9	rs81228109	ENSSSCG00000015543	68.7936	CACNA1E	calcium voltage-gated channel subunit alpha1 E [Source:NCBI gene;Acc:100511769]
ALGA0055125	9	rs81416909	ENSSSCG00000015549	49.293	RNASEL	ribonuclease L [Source:NCBI gene;Acc:100048946]
ALGA0055134	9	rs81416935	ENSSSCG00000015550	61.7276	RGS16	regulator of G protein signaling 16 [Source:NCBI gene;Acc:397544]
WU_10.2_9_143266142	9	rs337018783	ENSSSCG00000015586	243.024	RPS6KC1	ribosomal protein S6 kinase C1 [Source:NCBI gene;Acc:100522456]
WU_10.2_9_143183848	9	rs320081339	ENSSSCG00000015586	243.024	RPS6KC1	ribosomal protein S6 kinase C1 [Source:NCBI gene;Acc:100522456]
WU_10.2_9_144377185	9	rs345950854	ENSSSCG00000015602	221.896	INTS7	integrator complex subunit 7 [Source:NCBI gene;Acc:100622344]
WU_10.2_9_144377185	9	rs345950854	ENSSSCG00000015602	221.896	INTS7	integrator complex subunit 7 [Source:NCBI gene;Acc:100622344]
ASGA0045000	9	rs81418102	ENSSSCG00000015603	185.05	LPGAT1	lysophosphatidylglycerol acyltransferase 1 [Source:NCBI gene;Acc:100622761]
MARC0063577	9	rs81251704	ENSSSCG00000015631	62.8543	GRB10	growth factor receptor bound protein 10 [Source:NCBI gene;Acc:100188977]
ASGA0094901	15	rs81314196	ENSSSCG00000015671	52.7547	ARHGAP15	Rho GTPase activating protein 15 [Source:NCBI gene;Acc:100520808]
WU_10.2_15_18781361	15	rs333277052	ENSSSCG00000015692	255.478	R3HDM1	R3H domain containing 1 [Source:NCBI gene;Acc:100525081]
ALGA0084098	15	rs81451438	ENSSSCG00000015692	254.782	R3HDM1	R3H domain containing 1 [Source:NCBI gene;Acc:100525081]
ASGA0068751	15	rs80934142	ENSSSCG00000015694	259.233	ZRANB3	zinc finger RANBP2-type containing 3 [Source:NCBI gene;Acc:100157618]
WU_10.2_15_19935436	15	rs319315712	ENSSSCG00000015700	86.4565	TMEM163	transmembrane protein 163 [Source:NCBI gene;Acc:100512373]
ALGA0084155	15	rs81451526	ENSSSCG00000015700	87.9235	TMEM163	transmembrane protein 163 [Source:NCBI gene;Acc:100512373]
ASGA0098243	15	rs81318409	ENSSSCG00000015701	363.571	MGAT5	alpha-1,6-mannosylglycoprotein 6-beta-N-acetylglucosaminyltransferase [Source:NCBI gene;Acc:100512563]
ASGA0098243	15	rs81318409	ENSSSCG00000015701	363.571	MGAT5	alpha-1,6-mannosylglycoprotein 6-beta-N-acetylglucosaminyltransferase [Source:NCBI gene;Acc:100512563]
WU_10.2_15_20050913	15	rs329198144	ENSSSCG00000015701	106.645	MGAT5	alpha-1,6-mannosylglycoprotein 6-beta-N-acetylglucosaminyltransferase [Source:NCBI gene;Acc:100512563]
WU_10.2_15_20050913	15	rs329198144	ENSSSCG00000015701	106.645	MGAT5	alpha-1,6-mannosylglycoprotein 6-beta-N-acetylglucosaminyltransferase [Source:NCBI gene;Acc:100512563]
WU_10.2_15_22584606	15	rs337757538	ENSSSCG00000015709	321.148	SLC35F5	solute carrier family 35 member F5 [Source:NCBI gene;Acc:100157997]
ALGA0084335	15	rs81451795	ENSSSCG00000015710	270.531	ACTR3	actin related protein 3 [Source:NCBI gene;Acc:396738]
ALGA0084400	15	rs80878274	ENSSSCG00000015714	188.899	CCDC93	coiled-coil domain containing 93 [Source:NCBI gene;Acc:100155996]
ALGA0084543	15	rs80879018	ENSSSCG00000015726	103.708	CNTNAP5	contactin associated protein like 5 [Source:NCBI gene;Acc:100622103]
ALGA0084521	15	rs80980247	ENSSSCG00000015726	86.0765	CNTNAP5	contactin associated protein like 5 [Source:NCBI gene;Acc:100622103]
DRGA0015072	15	rs328975668	ENSSSCG00000015748	301.438	CSMD1	CUB and Sushi multiple domains 1 [Source:NCBI gene;Acc:100625335]
ASGA0069460	15	rs81452801	ENSSSCG00000015779	64.2917	CDKN2AIP	CDKN2A interacting protein [Source:NCBI gene;Acc:100513762]
ALGA0085205	15	rs81452835	ENSSSCG00000015781	273.023	ENPP6	ectonucleotide pyrophosphatase/phosphodiesterase 6 [Source:NCBI gene;Acc:100152050]
MARC0035803	15	rs80838891	ENSSSCG00000015959	179.769	RAPGEF4	Rap guanine nucleotide exchange factor 4 [Source:NCBI gene;Acc:100511786]
WU_10.2_15_88616127	15	rs334683383	ENSSSCG00000015960	110.934	MAP3K20	mitogen-activated protein kinase kinase kinase 20 [Source:NCBI gene;Acc:100152572]
WU_10.2_15_88616127	15	rs334683383	ENSSSCG00000015960	110.934	MAP3K20	mitogen-activated protein kinase kinase kinase 20 [Source:NCBI gene;Acc:100152572]
ASGA0069976	15	rs80990170	ENSSSCG00000015960	201.367	MAP3K20	mitogen-activated protein kinase kinase kinase 20 [Source:NCBI gene;Acc:100152572]
ASGA0069976	15	rs80990170	ENSSSCG00000015960	201.367	MAP3K20	mitogen-activated protein kinase kinase kinase 20 [Source:NCBI gene;Acc:100152572]
MARC0089139	15	rs80853151	ENSSSCG00000016123	123.875	PARD3B	par-3 family cell polarity regulator beta [Source:NCBI gene;Acc:100738793]
MARC0085247	15	rs81267888	ENSSSCG00000016176	216.85	MARCH4	membrane associated ring-CH-type finger 4 [Source:NCBI gene;Acc:100513956]
DIAS0003606	15	rs81218649	ENSSSCG00000016203	91.6035	CFAP65	cilia and flagella associated protein 65 [Source:NCBI gene;Acc:100155984]
WU_10.2_15_140016970	15	rs332527279	ENSSSCG00000016237	34.4025	DOCK10	dedicator of cytokinesis 10 [Source:NCBI gene;Acc:100512141]
ALGA0097148	18	rs81471842	ENSSSCG00000016541	168.483	SLC35B4	solute carrier family 35 member B4 [Source:NCBI gene;Acc:100525844]
ASGA0079021	18	rs81472007	ENSSSCG00000016543	88.947	EXOC4	exocyst complex component 4 [Source:NCBI gene;Acc:106504059]
WU_10.2_18_17147121	18	rs330653358	ENSSSCG00000016545	109.539	CHCHD3	coiled-coil-helix-coiled-coil-helix domain containing 3 [Source:NCBI gene;Acc:414383]
ALGA0097555	18	rs81467943	ENSSSCG00000016611	117.268	CADPS2	calcium dependent secretion activator 2 [Source:NCBI gene;Acc:100525671]
ALGA0098006	18	rs81468980	ENSSSCG00000016656	109.709	ELMO1	engulfment and cell motility 1 [Source:NCBI gene;Acc:100522109]
WU_10.2_18_45766672	18	rs331539504	ENSSSCG00000016671	62.5615	ITPRID1	ITPR interacting domain containing 1 [Source:NCBI gene;Acc:100512640]
ALGA0098306	18	rs81469795	ENSSSCG00000016687	68.8558	CHN2	chimerin 2 [Source:NCBI gene;Acc:100514933]
H3GA0050932	18	rs81469997	ENSSSCG00000016690	179.046	CREB5	cAMP responsive element binding protein 5 [Source:NCBI gene;Acc:100515635]
MARC0024065	18	rs81292185	ENSSSCG00000016763	113.704	GLI3	GLI family zinc finger 3 [Source:NCBI gene;Acc:100516888]
ASGA0071946	16	rs81457901	ENSSSCG00000016781	58.0146	TRIO	trio Rho guanine nucleotide exchange factor [Source:NCBI gene;Acc:100518698]
H3GA0045861	16	rs81458642	ENSSSCG00000016784	115.402	ANKH	ANKH inorganic pyrophosphate transport regulator [Source:NCBI gene;Acc:100624458]
WU_10.2_16_4464341	16	rs336217037	ENSSSCG00000016784	116.943	ANKH	ANKH inorganic pyrophosphate transport regulator [Source:NCBI gene;Acc:100624458]
WU_10.2_16_85861621	16	rs321148252	ENSSSCG00000017121	48.103	SLC6A3	solute carrier family 6 member 3 [Source:NCBI gene;Acc:100521346]
MARC0063090	12	rs81251869	ENSSSCG00000017139	88.8625	RPTOR	regulatory associated protein of MTOR complex 1 [Source:NCBI gene;Acc:100512677]
WU_10.2_12_3462115	12	rs333276405	ENSSSCG00000017167	120.641	CYTH1	cytohesin 1 [Source:NCBI gene;Acc:100515446]
WU_10.2_12_4801182	12	rs339502034	ENSSSCG00000017177	295.09	ST6GALNAC2	ST6 N-acetylgalactosaminide alpha-2,6-sialyltransferase 2 [Source:NCBI gene;Acc:100518510]
WU_10.2_12_5172270	12	rs323237772	ENSSSCG00000017186	122.009	RNF157	ring finger protein 157 [Source:NCBI gene;Acc:100522340]
WU_10.2_12_5201257	12	rs330865256	ENSSSCG00000017186	116.474	RNF157	ring finger protein 157 [Source:NCBI gene;Acc:100522340]
WU_10.2_12_5878518	12	rs319820834	ENSSSCG00000017206	112.173	GRB2	growth factor receptor bound protein 2 [Source:NCBI gene;Acc:100192436]
ASGA0052652	12	rs81435953	ENSSSCG00000017231	121.491	NAT9	N-acetyltransferase 9 (putative) [Source:NCBI gene;Acc:100359356]
ASGA0052652	12	rs81435953	ENSSSCG00000017232	121.491	SLC9A3R1	SLC9A3 regulator 1 [Source:NCBI gene;Acc:100233201]
ALGA0119029	12	rs81326097	ENSSSCG00000017238	138.738	TTYH2	tweety family member 2 [Source:NCBI gene;Acc:100516219]
ASGA0095038	12	rs81314353	ENSSSCG00000017238	209.916	TTYH2	tweety family member 2 [Source:NCBI gene;Acc:100516219]
H3GA0055229	12	rs81310743	ENSSSCG00000017238	96.3822	TTYH2	tweety family member 2 [Source:NCBI gene;Acc:100516219]
WU_10.2_12_7896024	12	rs341175244	ENSSSCG00000017244	97.9421	SDK2	sidekick cell adhesion molecule 2 [Source:NCBI gene;Acc:100518574]
ALGA0064592	12	rs81438334	ENSSSCG00000017244	90.4789	SDK2	sidekick cell adhesion molecule 2 [Source:NCBI gene;Acc:100518574]
ALGA0123789	12	rs81323167	ENSSSCG00000017268	89.2798	PRKCA	protein kinase C alpha [Source:NCBI gene;Acc:397184]
MARC0112715	12	rs81285508	ENSSSCG00000017300	45.7146	MRC2	mannose receptor C type 2 [Source:NCBI gene;Acc:100516106]
MARC0066314	12	rs81252427	ENSSSCG00000017340	69.6807	DCAKD	dephospho-CoA kinase domain containing [Source:NCBI gene;Acc:100521290]
WU_10.2_12_21524448	12	rs323861881	ENSSSCG00000017448	218.687	KRT14	keratin, type I cytoskeletal 14 [Source:NCBI gene;Acc:110255312]
WU_10.2_12_22402916	12	rs330518235	ENSSSCG00000017471	88.749	CDC6	cell division cycle 6 [Source:NCBI gene;Acc:100522031]
MARC0013292	12	rs81270042	ENSSSCG00000017541	131.658	HOXB13	homeobox B13 [Source:NCBI gene;Acc:100522893]
WU_10.2_12_41393217	12	rs322909248	ENSSSCG00000017712	86.1003	AP2B1	adaptor related protein complex 2 subunit beta 1 [Source:NCBI gene;Acc:100620457]
WU_10.2_12_41511410	12	rs327141121	ENSSSCG00000017717	98.541	UNC45B	unc-45 myosin chaperone B [Source:NCBI gene;Acc:100134956]
WU_10.2_12_43841403	12	rs320443996	ENSSSCG00000017728	235.385	MYO1D	myosin ID [Source:NCBI gene;Acc:100049650]
WU_10.2_12_43841403	12	rs320443996	ENSSSCG00000017728	235.385	MYO1D	myosin ID [Source:NCBI gene;Acc:100049650]
ASGA0090983	12	rs81309419	ENSSSCG00000017728	93.1482	MYO1D	myosin ID [Source:NCBI gene;Acc:100049650]
ASGA0090983	12	rs81309419	ENSSSCG00000017728	93.1482	MYO1D	myosin ID [Source:NCBI gene;Acc:100049650]
WU_10.2_12_45228412	12	rs319739152	ENSSSCG00000017747	85.3543	RAB11FIP4	RAB11 family interacting protein 4 [Source:NCBI gene;Acc:100524645]
H3GA0053692	12	rs81345387	ENSSSCG00000017753	272.365	KSR1	kinase suppressor of ras 1 [Source:NCBI gene;Acc:100511282]
ASGA0054820	12	rs81435753	ENSSSCG00000017781	204.002	PIPOX	peroxisomal sarcosine oxidase [Source:NCBI gene;Acc:110255229]
WU_10.2_12_47567560	12	rs334469338	ENSSSCG00000017790	93.3873	TAOK1	TAO kinase 1 [Source:NCBI gene;Acc:100622172]
WU_10.2_12_48804932	12	rs328831892	ENSSSCG00000017804	307.337	ABR	ABR activator of RhoGEF and GTPase [Source:NCBI gene;Acc:100522463]
WU_10.2_12_49755157	12	rs341759920	ENSSSCG00000017817	96.9508	PRPF8	pre-mRNA processing factor 8 [Source:NCBI gene;Acc:100526074]
WU_10.2_12_54175353	12	rs344403370	ENSSSCG00000017917	85.2945	MINK1	misshapen like kinase 1 [Source:NCBI gene;Acc:100515409]
WU_10.2_12_54647534	12	rs340538995	ENSSSCG00000017923	90.3219	ALOX15	arachidonate 12-lipoxygenase, 12S type [Source:NCBI gene;Acc:100620614]
WU_10.2_12_54922306	12	rs318618426	ENSSSCG00000017943	89.3949	ACAP1	ArfGAP with coiled-coil, ankyrin repeat and PH domains 1 [Source:NCBI gene;Acc:100623422]
WU_10.2_12_54922306	12	rs318618426	ENSSSCG00000017945	89.3949	TMEM95	transmembrane protein 95 [Source:NCBI gene;Acc:100621980]
WU_10.2_12_55815693	12	rs333979944	ENSSSCG00000017982	64.6243	HES7	hes family bHLH transcription factor 7 [Source:NCBI gene;Acc:100620745]
WU_10.2_12_55815693	12	rs333979944	ENSSSCG00000017983	64.6243	PER1	period circadian regulator 1 [Source:NCBI gene;Acc:100620648]
WU_10.2_12_57455579	12	rs336782503	ENSSSCG00000017998	62.524	GLP2R	glucagon like peptide 2 receptor [Source:NCBI gene;Acc:100515966]
ALGA0102451	12	rs81329272	ENSSSCG00000018019	206.587	ARHGAP44	Rho GTPase activating protein 44 [Source:NCBI gene;Acc:100520977]
ALGA0102451	12	rs81329272	ENSSSCG00000018019	206.587	ARHGAP44	Rho GTPase activating protein 44 [Source:NCBI gene;Acc:100520977]
ASGA0099340	12	rs81319808	ENSSSCG00000018019	78.2413	ARHGAP44	Rho GTPase activating protein 44 [Source:NCBI gene;Acc:100520977]
ASGA0099340	12	rs81319808	ENSSSCG00000018019	78.2413	ARHGAP44	Rho GTPase activating protein 44 [Source:NCBI gene;Acc:100520977]
MARC0110971	12	rs81245488	ENSSSCG00000018056	122.292	SRCIN1	SRC kinase signaling inhibitor 1 [Source:NCBI gene;Acc:100513819]
ASGA0006191	1	rs80887369	ENSSSCG00000019860	354.856	RF00026
WU_10.2_9_115282937	9	rs334235431	ENSSSCG00000020285	171.165	RF00001
ASGA0052541	12	rs81433165	ENSSSCG00000020578	99.9417	RF00424	small Cajal body-specific RNA 16 [Source:HGNC Symbol;Acc:HGNC:32573]
ALGA0122630	6	rs81475987	ENSSSCG00000020749	136.499	KCNAB2	potassium voltage-gated channel subfamily A regulatory beta subunit 2 [Source:NCBI gene;Acc:100514966]
WU_10.2_5_7580501	5	rs328802326	ENSSSCG00000020777	90.7402	TRIOBP	TRIO and F-actin binding protein [Source:NCBI gene;Acc:100516320]
ALGA0102795	6	rs81329669	ENSSSCG00000020817	104.298	RPS16	ribosomal protein S16 [Source:NCBI gene;Acc:414397]
ALGA0028142	4	rs80940388	ENSSSCG00000020842	88.1025	TAF13	TATA-box binding protein associated factor 13 [Source:NCBI gene;Acc:100157095]
ASGA0090603	6	rs81308962	ENSSSCG00000020992	294.718	IGSF21	immunoglobin superfamily member 21 [Source:NCBI gene;Acc:100622521]
H3GA0019195	6	rs81393714	ENSSSCG00000021036	40.264	RAB3B	RAB3B, member RAS oncogene family [Source:NCBI gene;Acc:100514585]
ALGA0081834	14	rs80916446	ENSSSCG00000021075	53.4176	TDRD1	tudor domain containing 1 [Source:NCBI gene;Acc:100157555]
WU_10.2_1_307000519	1	rs341915875	ENSSSCG00000021241	179.438	ADAMTS13	ADAM metallopeptidase with thrombospondin type 1 motif 13 [Source:NCBI gene;Acc:100627950]
WU_10.2_6_148158088	6	rs333191369	ENSSSCG00000021292	51.0872	OSBPL9	oxysterol binding protein like 9 [Source:NCBI gene;Acc:100517719]
WU_10.2_6_148209459	6	rs332227876	ENSSSCG00000021292	78.7244	OSBPL9	oxysterol binding protein like 9 [Source:NCBI gene;Acc:100517719]
WU_10.2_6_148158088	6	rs333191369	ENSSSCG00000021292	51.0872	OSBPL9	oxysterol binding protein like 9 [Source:NCBI gene;Acc:100517719]
WU_10.2_7_108901219	7	rs324922054	ENSSSCG00000021315	95.512	NRXN3	neurexin 3 [Source:NCBI gene;Acc:100620189]
WU_10.2_7_108901219	7	rs324922054	ENSSSCG00000021315	95.512	NRXN3	neurexin 3 [Source:NCBI gene;Acc:100620189]
ALGA0044243	7	rs80865802	ENSSSCG00000021315	73.3069	NRXN3	neurexin 3 [Source:NCBI gene;Acc:100620189]
ALGA0044243	7	rs80865802	ENSSSCG00000021315	73.3069	NRXN3	neurexin 3 [Source:NCBI gene;Acc:100620189]
MARC0054494	7	rs80895525	ENSSSCG00000021315	51.5291	NRXN3	neurexin 3 [Source:NCBI gene;Acc:100620189]
MARC0054494	7	rs80895525	ENSSSCG00000021315	51.5291	NRXN3	neurexin 3 [Source:NCBI gene;Acc:100620189]
H3GA0021889	7	rs80893767	ENSSSCG00000021361	271.074	ZNF710	zinc finger protein 710 [Source:NCBI gene;Acc:100152649]
H3GA0052545	6	rs81331570	ENSSSCG00000021479	114.988	RGS9BP	regulator of G protein signaling 9 binding protein [Source:NCBI gene;Acc:102160982]
H3GA0053081	6	rs81338011	ENSSSCG00000021490	113.006	PRDM16	PR/SET domain 16 [Source:NCBI gene;Acc:100624476]
WU_10.2_6_54277959	6	rs326626254	ENSSSCG00000021843	122.715	SYT5	synaptotagmin 5 [Source:NCBI gene;Acc:100626439]
WU_10.2_6_54277959	6	rs326626254	ENSSSCG00000021843	122.715	SYT5	synaptotagmin 5 [Source:NCBI gene;Acc:100626439]
ALGA0097824	18	rs81468587	ENSSSCG00000021885	119.996	MDFIC	MyoD family inhibitor domain containing [Source:NCBI gene;Acc:100192442]
WU_10.2_6_41671356	6	rs321213486	ENSSSCG00000021946	365.868	ZNF383	zinc finger protein 829 [Source:NCBI gene;Acc:100511329]
MARC0067929	13	rs81255116	ENSSSCG00000021977	89.7045	GPD1L	glycerol-3-phosphate dehydrogenase 1 like [Source:NCBI gene;Acc:100624347]
WU_10.2_9_150089850	9	rs320738728	ENSSSCG00000022009	64.8812	DDC	Sus scrofa dopa decarboxylase (DDC), mRNA. [Source:RefSeq mRNA;Acc:NM_213854]
MARC0102096	10	rs81279992	ENSSSCG00000022034	68.7047	SMYD3	SET and MYND domain containing 3 [Source:NCBI gene;Acc:100294707]
WU_10.2_13_216704262	13	rs331227179	ENSSSCG00000022164	115.505	HSF2BP	heat shock transcription factor 2 binding protein [Source:NCBI gene;Acc:100621369]
DRGA0008514	8	rs81301997	ENSSSCG00000022168	96.2832	APBB2	amyloid beta precursor protein binding family B member 2 [Source:NCBI gene;Acc:100514856]
WU_10.2_4_9056664	4	rs319353017	ENSSSCG00000022257	48.9258	HHLA1	HERV-H LTR-associating 1 [Source:HGNC Symbol;Acc:HGNC:4904]
ASGA0085505	18	rs81326570	ENSSSCG00000022464	112.852	KBTBD2	kelch repeat and BTB domain containing 2 [Source:NCBI gene;Acc:100624023]
ALGA0052143	9	rs81408226	ENSSSCG00000022490	59.3264	GPR83	G protein-coupled receptor 83 [Source:NCBI gene;Acc:100513220]
ALGA0114580	13	rs81343571	ENSSSCG00000022618	82.9734	CMTM8	CKLF like MARVEL transmembrane domain containing 8 [Source:NCBI gene;Acc:100624671]
ALGA0114580	13	rs81343571	ENSSSCG00000022618	82.9734	CMTM8	CKLF like MARVEL transmembrane domain containing 8 [Source:NCBI gene;Acc:100624671]
ASGA0094127	13	rs81313196	ENSSSCG00000022618	237.117	CMTM8	CKLF like MARVEL transmembrane domain containing 8 [Source:NCBI gene;Acc:100624671]
ASGA0094127	13	rs81313196	ENSSSCG00000022618	237.117	CMTM8	CKLF like MARVEL transmembrane domain containing 8 [Source:NCBI gene;Acc:100624671]
ALGA0035381	6	rs81387881	ENSSSCG00000022675	136.82	NCR1	natural cytotoxicity triggering receptor 1 [Source:NCBI gene;Acc:100141419]
WU_10.2_13_217240214	13	rs327768722	ENSSSCG00000022988	50.7854	TSPEAR	thrombospondin type laminin G domain and EAR repeats [Source:NCBI gene;Acc:100622925]
H3GA0036721	13	rs81446475	ENSSSCG00000023084	78.5607	ATP2B2	ATPase plasma membrane Ca2+ transporting 2 [Source:NCBI gene;Acc:100625418]
H3GA0052685	13	rs80873412	ENSSSCG00000023084	109.549	ATP2B2	ATPase plasma membrane Ca2+ transporting 2 [Source:NCBI gene;Acc:100625418]
WU_10.2_1_307000519	1	rs341915875	ENSSSCG00000023173	179.438	REXO4	REX4 homolog, 3'-5' exonuclease [Source:NCBI gene;Acc:100626933]
WU_10.2_6_138882752	6	rs346241860	ENSSSCG00000023243	66.629	NFIA	nuclear factor I A [Source:NCBI gene;Acc:100523676]
ALGA0084260	15	rs81451678	ENSSSCG00000023479	87.7067	NCKAP5	NCK associated protein 5 [Source:NCBI gene;Acc:100513689]
ALGA0084260	15	rs81451678	ENSSSCG00000023479	87.7067	NCKAP5	NCK associated protein 5 [Source:NCBI gene;Acc:100513689]
WU_10.2_15_21589960	15	rs331124190	ENSSSCG00000023479	66.4158	NCKAP5	NCK associated protein 5 [Source:NCBI gene;Acc:100513689]
WU_10.2_15_21589960	15	rs331124190	ENSSSCG00000023479	66.4158	NCKAP5	NCK associated protein 5 [Source:NCBI gene;Acc:100513689]
ALGA0084236	15	rs81451652	ENSSSCG00000023479	114.912	NCKAP5	NCK associated protein 5 [Source:NCBI gene;Acc:100513689]
ALGA0084236	15	rs81451652	ENSSSCG00000023479	114.912	NCKAP5	NCK associated protein 5 [Source:NCBI gene;Acc:100513689]
ALGA0084256	15	rs81451670	ENSSSCG00000023479	67.2956	NCKAP5	NCK associated protein 5 [Source:NCBI gene;Acc:100513689]
ALGA0084256	15	rs81451670	ENSSSCG00000023479	67.2956	NCKAP5	NCK associated protein 5 [Source:NCBI gene;Acc:100513689]
MARC0094813	15	rs81274570	ENSSSCG00000023479	96.6512	NCKAP5	NCK associated protein 5 [Source:NCBI gene;Acc:100513689]
MARC0094813	15	rs81274570	ENSSSCG00000023479	96.6512	NCKAP5	NCK associated protein 5 [Source:NCBI gene;Acc:100513689]
WU_10.2_15_22062654	15	rs321765679	ENSSSCG00000023479	319.527	NCKAP5	NCK associated protein 5 [Source:NCBI gene;Acc:100513689]
WU_10.2_15_22062654	15	rs321765679	ENSSSCG00000023479	319.527	NCKAP5	NCK associated protein 5 [Source:NCBI gene;Acc:100513689]
WU_10.2_3_78403332	3	rs321499786	ENSSSCG00000023908	92.6584	ETAA1	ETAA1 activator of ATR kinase [Source:NCBI gene;Acc:100622990]
WU_10.2_6_57897137	6	rs344671571	ENSSSCG00000023973	272.243	NOC2L	NOC2 like nucleolar associated transcriptional repressor [Source:NCBI gene;Acc:106504103]
MARC0066946	12	rs81255415	ENSSSCG00000023992	96.6567	CEP112	centrosomal protein 112 [Source:NCBI gene;Acc:100739667]
WU_10.2_12_13059070	12	rs330570031	ENSSSCG00000023992	106.871	CEP112	centrosomal protein 112 [Source:NCBI gene;Acc:100739667]
WU_10.2_5_103727141	5	rs333877341	ENSSSCG00000024065	90.8256	TMTC2	transmembrane and tetratricopeptide repeat containing 2 [Source:NCBI gene;Acc:100620150]
WU_10.2_5_63129016	5	rs329052874	ENSSSCG00000024152	36.0777	ETV6	ETS variant 6 [Source:NCBI gene;Acc:100157726]
WU_10.2_6_154664040	6	rs338147791	ENSSSCG00000024191	106.178	KLF17	Kruppel like factor 17 [Source:NCBI gene;Acc:100302639]
MARC0082369	6	rs81266627	ENSSSCG00000024227	272.243	NLRP13	NLR family pyrin domain containing 13 [Source:NCBI gene;Acc:100521019]
ALGA0119029	12	rs81326097	ENSSSCG00000024357	138.738	DNAI2	dynein axonemal intermediate chain 2 [Source:NCBI gene;Acc:100624095]
WU_10.2_12_58860439	12	rs324871478	ENSSSCG00000024467	86.2338	SHISA6	shisa family member 6 [Source:NCBI gene;Acc:100624731]
WU_10.2_5_93492443	5	rs330944901	ENSSSCG00000024563	363.998	CEP83	centrosomal protein 83 [Source:NCBI gene;Acc:100624783]
WU_10.2_6_54277959	6	rs326626254	ENSSSCG00000024567	122.715	PTPRH	protein tyrosine phosphatase receptor type H [Source:NCBI gene;Acc:100627245]
WU_10.2_6_59816056	6	rs323758286	ENSSSCG00000024678	137.518	MEGF6	multiple EGF like domains 6 [Source:NCBI gene;Acc:102165253]
ASGA0085898	12	rs81328877	ENSSSCG00000024770	86.1003	LIG3	DNA ligase 3 [Source:NCBI gene;Acc:100626381]
MARC0058042	10	rs81247029	ENSSSCG00000024975	89.2957	NR5A2	nuclear receptor subfamily 5 group A member 2 [Source:NCBI gene;Acc:100523688]
WU_10.2_6_130875201	6	rs326143656	ENSSSCG00000025085	111.637	NEGR1	neuronal growth regulator 1 [Source:NCBI gene;Acc:106507646]
ASGA0028250	6	rs81387820	ENSSSCG00000025532	307.693	CACNG7	calcium voltage-gated channel auxiliary subunit gamma 7 [Source:NCBI gene;Acc:100519605]
ASGA0079518	18	rs81468697	ENSSSCG00000025602	123.984	DOCK4	dedicator of cytokinesis 4 [Source:NCBI gene;Acc:100520706]
ASGA0079518	18	rs81468697	ENSSSCG00000025602	123.984	DOCK4	dedicator of cytokinesis 4 [Source:NCBI gene;Acc:100520706]
MARC0113025	18	rs81289144	ENSSSCG00000025602	149.594	DOCK4	dedicator of cytokinesis 4 [Source:NCBI gene;Acc:100520706]
MARC0113025	18	rs81289144	ENSSSCG00000025602	149.594	DOCK4	dedicator of cytokinesis 4 [Source:NCBI gene;Acc:100520706]
M1GA0023163	18	rs81468700	ENSSSCG00000025602	156.73	DOCK4	dedicator of cytokinesis 4 [Source:NCBI gene;Acc:100520706]
M1GA0023163	18	rs81468700	ENSSSCG00000025602	156.73	DOCK4	dedicator of cytokinesis 4 [Source:NCBI gene;Acc:100520706]
ASGA0103778	18	rs81479338	ENSSSCG00000025602	118.391	DOCK4	dedicator of cytokinesis 4 [Source:NCBI gene;Acc:100520706]
ASGA0103778	18	rs81479338	ENSSSCG00000025602	118.391	DOCK4	dedicator of cytokinesis 4 [Source:NCBI gene;Acc:100520706]
MARC0054213	6	rs81243825	ENSSSCG00000025685	58.5533	TP73	tumor protein p73 [Source:NCBI gene;Acc:102165390]
ALGA0035387	6	rs81387893	ENSSSCG00000025687	272.243	PIGE-108A11.3	leukocyte immunoglobulin-like receptor-like [Source:NCBI gene;Acc:100144538]
M1GA0023163	18	rs81468700	ENSSSCG00000025910	156.73	ZNF277	zinc finger protein 277 [Source:NCBI gene;Acc:100620722]
MARC0002417	14	rs81223838	ENSSSCG00000026044	61.2483	FDFT1	farnesyl-diphosphate farnesyltransferase 1 [Source:NCBI gene;Acc:100312971]
ASGA0016793	3	rs81378341	ENSSSCG00000026068	94.9352	GRHL1	grainyhead like transcription factor 1 [Source:NCBI gene;Acc:100738560]
ALGA0071973	13	rs80941601	ENSSSCG00000026260	222.636	ATP13A5	ATPase 13A5 [Source:NCBI gene;Acc:100154528]
WU_10.2_9_148130947	9	rs327135603	ENSSSCG00000026412	68.6801	PLXNA2	plexin A2 [Source:NCBI gene;Acc:100624791]
DIAS0003489	6	rs81218099	ENSSSCG00000026612	97.7287	TIMM50	translocase of inner mitochondrial membrane 50 [Source:NCBI gene;Acc:100623818]
ASGA0092699	8	rs81311486	ENSSSCG00000026729	287.221	TMEM150C	transmembrane protein 150C [Source:NCBI gene;Acc:100622888]
ASGA0104181	8	rs81304104	ENSSSCG00000026729	280.374	TMEM150C	transmembrane protein 150C [Source:NCBI gene;Acc:100622888]
M1GA0025990	8	rs81307640	ENSSSCG00000026729	282.93	TMEM150C	transmembrane protein 150C [Source:NCBI gene;Acc:100622888]
M1GA0018688	14	rs81450834	ENSSSCG00000026819	62.0536	NID1	nidogen 1 [Source:NCBI gene;Acc:100511351]
ASGA0072217	16	rs81461356	ENSSSCG00000026842	88.9772	CDH18	cadherin 18 [Source:NCBI gene;Acc:100625674]
DIAS0001317	13	rs328554824	ENSSSCG00000026977	290.982	TRAIP	TRAF interacting protein [Source:NCBI gene;Acc:100626110]
ASGA0057315	13	rs81445017	ENSSSCG00000027019	73.3542	CACNA2D3	calcium voltage-gated channel auxiliary subunit alpha2delta 3 [Source:NCBI gene;Acc:100153986]
DIAS0000846	2	rs335265872	ENSSSCG00000027057	163.182	SYVN1	synoviolin 1 [Source:NCBI gene;Acc:100514334]
DIAS0000681	18	rs327837806	ENSSSCG00000027063	83.277	DPY19L1	dpy-19 like C-mannosyltransferase 1 [Source:NCBI gene;Acc:100525550]
WU_10.2_15_35865293	15	rs322070099	ENSSSCG00000027105	140.852	TUBGCP5	tubulin gamma complex associated protein 5 [Source:NCBI gene;Acc:100621412]
INRA0021527	6	rs320008166	ENSSSCG00000027265	272.243	ssc-mir-371	ssc-mir-371 [Source:miRBase;Acc:MI0031640]
ALGA0106326	6	rs81476330	ENSSSCG00000027299	220.907	PANK4	pantothenate kinase 4 [Source:NCBI gene;Acc:100623847]
WU_10.2_15_151447879	15	rs331847904	ENSSSCG00000027331	95.4141	COL6A3	collagen type VI alpha 3 chain [Source:NCBI gene;Acc:100101551]
DRGA0015245	15	rs80825448	ENSSSCG00000027348	112.549	WIPF1	WAS/WASL interacting protein family member 1 [Source:NCBI gene;Acc:100154822]
ALGA0008773	1	rs80900530	ENSSSCG00000027558	291.079	GABBR2	gamma-aminobutyric acid type B receptor subunit 2 [Source:NCBI gene;Acc:100511175]
ASGA0091420	7	rs81309914	ENSSSCG00000027667	222.989	EML1	EMAP like 1 [Source:NCBI gene;Acc:100628185]
DIAS0000554	7	rs336430415	ENSSSCG00000027778	90.7278	GLO1	glyoxalase I [Source:NCBI gene;Acc:100156085]
ALGA0072288	13	rs81288837	ENSSSCG00000027941	173.21	LSAMP	limbic system associated membrane protein [Source:NCBI gene;Acc:100512683]
M1GA0025298	6	rs81325378	ENSSSCG00000027991	228.995	SCNN1D	sodium channel epithelial 1 delta subunit [Source:NCBI gene;Acc:100524811]
ASGA0003985	1	rs80802160	ENSSSCG00000028076	114.139	ZBTB7C	zinc finger and BTB domain containing 7C [Source:NCBI gene;Acc:100520594]
MARC0069730	2	rs81256473	ENSSSCG00000028317	245.512	ARHGEF28	Rho guanine nucleotide exchange factor 28 [Source:NCBI gene;Acc:100515652]
MARC0018157	6	rs81287475	ENSSSCG00000028467	272.243	LOC100739859	olfactory receptor 13-like [Source:NCBI gene;Acc:100739859]
WU_10.2_3_118798891	3	rs326477954	ENSSSCG00000028672	278.645	GCKR	glucokinase regulator [Source:NCBI gene;Acc:100625192]
WU_10.2_12_49070295	12	rs81308336	ENSSSCG00000028720	84.7917	NXN	nucleoredoxin [Source:NCBI gene;Acc:100523510]
WU_10.2_12_49070295	12	rs81308336	ENSSSCG00000028720	84.7917	NXN	nucleoredoxin [Source:NCBI gene;Acc:100523510]
ASGA0082658	12	rs81332956	ENSSSCG00000028720	321.16	NXN	nucleoredoxin [Source:NCBI gene;Acc:100523510]
ASGA0082658	12	rs81332956	ENSSSCG00000028720	321.16	NXN	nucleoredoxin [Source:NCBI gene;Acc:100523510]
WU_10.2_12_49117318	12	rs330234751	ENSSSCG00000028720	166.865	NXN	nucleoredoxin [Source:NCBI gene;Acc:100523510]
WU_10.2_12_49117318	12	rs330234751	ENSSSCG00000028720	166.865	NXN	nucleoredoxin [Source:NCBI gene;Acc:100523510]
H3GA0022466	7	rs80986577	ENSSSCG00000028877	107.712	RAD51B	RAD51 paralog B [Source:NCBI gene;Acc:100519785]
ALGA0043650	7	rs80841609	ENSSSCG00000028877	187.939	RAD51B	RAD51 paralog B [Source:NCBI gene;Acc:100519785]
M1GA0024816	8	rs81477028	ENSSSCG00000028952	125.067	SLC10A6	solute carrier family 10 member 6 [Source:NCBI gene;Acc:100628004]
WU_10.2_9_11367523	9	rs328221099	ENSSSCG00000028979	293.185	UVRAG	UV radiation resistance associated [Source:NCBI gene;Acc:100620224]
WU_10.2_9_11193659	9	rs341817827	ENSSSCG00000028979	299.434	UVRAG	UV radiation resistance associated [Source:NCBI gene;Acc:100620224]
WU_10.2_9_11305920	9	rs342012633	ENSSSCG00000028979	293.185	UVRAG	UV radiation resistance associated [Source:NCBI gene;Acc:100620224]
ALGA0051259	9	rs81415024	ENSSSCG00000028979	299.434	UVRAG	UV radiation resistance associated [Source:NCBI gene;Acc:100620224]
ASGA0039069	8	rs81401585	ENSSSCG00000029200	50.5819	TRIM2	tripartite motif containing 2 [Source:NCBI gene;Acc:100627416]
ALGA0046443	8	rs81401332	ENSSSCG00000029227	44.1234	LDB2	LIM domain binding 2 [Source:NCBI gene;Acc:100513100]
ASGA0069020	15	rs81451940	ENSSSCG00000029304	347.544	STEAP3	STEAP3 metalloreductase [Source:NCBI gene;Acc:100620912]
ASGA0069020	15	rs81451940	ENSSSCG00000029304	347.544	STEAP3	STEAP3 metalloreductase [Source:NCBI gene;Acc:100620912]
WU_10.2_3_118798891	3	rs326477954	ENSSSCG00000029305	278.645	FNDC4	fibronectin type III domain containing 4 [Source:NCBI gene;Acc:100625689]
WU_10.2_14_22215508	14	rs341640552	ENSSSCG00000029331	53.0919	PALLD	palladin, cytoskeletal associated protein [Source:NCBI gene;Acc:100627292]
ASGA0087025	12	rs81477967	ENSSSCG00000029343	60.5177	MFSD11	major facilitator superfamily domain containing 11 [Source:NCBI gene;Acc:100622284]
H3GA0052420	9	rs81477354	ENSSSCG00000029388	76.7723	PDE2A	phosphodiesterase 2A [Source:NCBI gene;Acc:100737701]
H3GA0052420	9	rs81477354	ENSSSCG00000029388	76.7723	PDE2A	phosphodiesterase 2A [Source:NCBI gene;Acc:100737701]
MARC0097407	9	rs81275906	ENSSSCG00000029395	50.5598	TMEM25	transmembrane protein 25 [Source:NCBI gene;Acc:100622591]
WU_10.2_6_42180078	6	rs339455214	ENSSSCG00000029408	270.055	ZFP30	zinc finger protein 30 homolog [Source:NCBI gene;Acc:100739425]
ASGA0096693	6	rs81476008	ENSSSCG00000029420	270.055	ZNF569	zinc finger protein 569 [Source:NCBI gene;Acc:102164889]
INRA0049897	15	rs325314001	ENSSSCG00000029547	115.166	NAB1	NGFI-A binding protein 1 [Source:NCBI gene;Acc:100151855]
WU_10.2_1_308352887	1	rs323605711	ENSSSCG00000029715	96.5768	OLFM1	olfactomedin 1 [Source:NCBI gene;Acc:100620523]
WU_10.2_6_58679346	6	rs325954706	ENSSSCG00000029744	115.959	PLCH2	phospholipase C eta 2 [Source:NCBI gene;Acc:100623940]
ASGA0039837	8	rs81404086	ENSSSCG00000029813	76.5589	TSPAN5	tetraspanin 5 [Source:NCBI gene;Acc:100622240]
ALGA0122630	6	rs81475987	ENSSSCG00000029843	136.499	NPHP4	nephrocystin 4 [Source:HGNC Symbol;Acc:HGNC:19104]
WU_10.2_2_4637150	2	rs344974700	ENSSSCG00000029902	216.45	C2H11orf80	chromosome 2 C11orf80 homolog [Source:NCBI gene;Acc:100514945]
WU_10.2_6_57897137	6	rs344671571	ENSSSCG00000030000	272.243	KLHL17	kelch like family member 17 [Source:NCBI gene;Acc:100620831]
M1GA0017934	13	rs81443177	ENSSSCG00000030016	187.772	PDE9A	phosphodiesterase 9A [Source:NCBI gene;Acc:100127144]
ALGA0102795	6	rs81329669	ENSSSCG00000030048	104.298	PLEKHG2	pleckstrin homology and RhoGEF domain containing G2 [Source:NCBI gene;Acc:100739199]
WU_10.2_7_48876957	7	rs331212634	ENSSSCG00000030197	228.925	CD2AP	CD2 associated protein [Source:NCBI gene;Acc:100154585]
ALGA0074699	14	rs80927097	ENSSSCG00000030228	92.1802	PIWIL2	piwi like RNA-mediated gene silencing 2 [Source:NCBI gene;Acc:100152834]
ASGA0092699	8	rs81311486	ENSSSCG00000030340	287.221	RF00026
ALGA0115592	12	rs81344886	ENSSSCG00000030707	88.3019	INPP5K	inositol polyphosphate-5-phosphatase K [Source:NCBI gene;Acc:100462756]
WU_10.2_12_54647534	12	rs340538995	ENSSSCG00000031131	90.3219	RF00614
ALGA0110808	9	rs81339147	ENSSSCG00000031141	101.005	ABCA13	ATP-binding cassette sub-family A member 13 [Source:NCBI gene;Acc:100514786]
WU_10.2_9_1918270	9	rs322766788	ENSSSCG00000031202	113.731	LOC100522088	olfactory receptor 10R2-like [Source:NCBI gene;Acc:100522088]
WU_10.2_8_118250200	8	rs331457884	ENSSSCG00000031348	52.6482	ALPK1	alpha kinase 1 [Source:NCBI gene;Acc:100514116]
WU_10.2_8_118131047	8	rs326992347	ENSSSCG00000031348	40.0296	ALPK1	alpha kinase 1 [Source:NCBI gene;Acc:100514116]
ASGA0085971	6	rs81329252	ENSSSCG00000031462	75.0136	ZNRF1	zinc and ring finger 1 [Source:HGNC Symbol;Acc:HGNC:18452]
ASGA0018099	4	rs81382198	ENSSSCG00000031717	75.1405	ADCY8	adenylate cyclase 8 [Source:NCBI gene;Acc:100622999]
WU_10.2_6_57001823	6	rs324790242	ENSSSCG00000031774	272.243	LOC100514469	putative uncharacterized zinc finger protein 814 [Source:NCBI gene;Acc:100514469]
DIAS0004358	6	rs327133275	ENSSSCG00000031860	265.682	MRPS12	mitochondrial ribosomal protein S12 [Source:HGNC Symbol;Acc:HGNC:10380]
WU_10.2_2_39851118	2	rs344405937	ENSSSCG00000031940	45.7814	GAS2	growth arrest specific 2 [Source:NCBI gene;Acc:100625743]
DIAS0001745	3	rs55619176	ENSSSCG00000032007	66.3316	RTN4	reticulon 4 [Source:NCBI gene;Acc:100170118]
ALGA0117083	6	rs81476588	ENSSSCG00000032086	122.715	ZNF583	zinc finger protein 583 [Source:NCBI gene;Acc:100623627]
WU_10.2_1_306932423	1	rs331015092	ENSSSCG00000032110	61.9772	GTF3C5	general transcription factor IIIC subunit 5 [Source:NCBI gene;Acc:102157976]
WU_10.2_1_306932423	1	rs331015092	ENSSSCG00000032110	61.9772	GTF3C5	general transcription factor IIIC subunit 5 [Source:NCBI gene;Acc:102157976]
WU_10.2_1_306826595	1	rs339932129	ENSSSCG00000032110	109.458	GTF3C5	general transcription factor IIIC subunit 5 [Source:NCBI gene;Acc:102157976]
WU_10.2_1_306826595	1	rs339932129	ENSSSCG00000032110	109.458	GTF3C5	general transcription factor IIIC subunit 5 [Source:NCBI gene;Acc:102157976]
MARC0011893	9	rs81274236	ENSSSCG00000032157	299.39	GVQW3	GVQW motif containing 3 [Source:NCBI gene;Acc:102162715]
WU_10.2_3_1975856	3	rs345534485	ENSSSCG00000032549	296.05	GNA12	G protein subunit alpha 12 [Source:NCBI gene;Acc:100525156]
WU_10.2_3_1975856	3	rs345534485	ENSSSCG00000032549	296.05	GNA12	G protein subunit alpha 12 [Source:NCBI gene;Acc:100525156]
WU_10.2_3_1963200	3	rs336533844	ENSSSCG00000032549	67.8337	GNA12	G protein subunit alpha 12 [Source:NCBI gene;Acc:100525156]
WU_10.2_3_1963200	3	rs336533844	ENSSSCG00000032549	67.8337	GNA12	G protein subunit alpha 12 [Source:NCBI gene;Acc:100525156]
ASGA0085898	12	rs81328877	ENSSSCG00000032552	86.1003	RFFL	ring finger and FYVE like domain containing E3 ubiquitin protein ligase [Source:NCBI gene;Acc:100627054]
MARC0013292	12	rs81270042	ENSSSCG00000032688	131.658	RF02133
WU_10.2_9_12081319	9	rs336533851	ENSSSCG00000032723	154.563	ACER3	alkaline ceramidase 3 [Source:NCBI gene;Acc:100524160]
WU_10.2_13_217240214	13	rs327768722	ENSSSCG00000032780	50.7854	LOC100623490	keratin-associated protein 10-7-like [Source:NCBI gene;Acc:100623490]
WU_10.2_13_217240214	13	rs327768722	ENSSSCG00000032780	50.7854	LOC100623490	keratin-associated protein 10-7-like [Source:NCBI gene;Acc:100623490]
WU_10.2_16_3603861	16	rs324764404	ENSSSCG00000032827	59.9717	DNAH5	dynein axonemal heavy chain 5 [Source:NCBI gene;Acc:100623921]
WU_10.2_2_8538003	2	rs321370598	ENSSSCG00000033010	45.4289	AHNAK	AHNAK nucleoprotein [Source:NCBI gene;Acc:106504153]
WU_10.2_2_8538003	2	rs321370598	ENSSSCG00000033010	45.4289	AHNAK	AHNAK nucleoprotein [Source:NCBI gene;Acc:106504153]
ASGA0098481	2	rs81318741	ENSSSCG00000033043	116.913	SHANK2	SH3 and multiple ankyrin repeat domains 2 [Source:NCBI gene;Acc:102160500]
M1GA0000832	1	rs80925830	ENSSSCG00000033175	137.577	SASH1	SAM and SH3 domain containing 1 [Source:NCBI gene;Acc:100157413]
ALGA0042227	7	rs80940654	ENSSSCG00000033348	106.794	ISL2	ISL LIM homeobox 2 [Source:NCBI gene;Acc:110261563]
DIAS0002047	6	rs324831713	ENSSSCG00000033374	220.907	MRPL20	mitochondrial ribosomal protein L20 [Source:NCBI gene;Acc:100511022]
DIAS0001317	13	rs328554824	ENSSSCG00000033410	290.982	INKA1	inka box actin regulator 1 [Source:NCBI gene;Acc:100512437]
WU_10.2_16_67254880	16	rs341752931	ENSSSCG00000033558	98.9831	GABRB2	gamma-aminobutyric acid type A receptor beta2 subunit [Source:NCBI gene;Acc:100517063]
ASGA0030401	6	rs81394566	ENSSSCG00000033601	272.243	LOC100513362	zinc finger protein 211-like [Source:NCBI gene;Acc:100513362]
SIRI0000004	7	rs342230861	ENSSSCG00000033655	79.9306	TUBB2B	tubulin beta-2A chain [Source:NCBI gene;Acc:100624785]
SIRI0000004	7	rs342230861	ENSSSCG00000033655	79.9306	TUBB2B	tubulin beta-2A chain [Source:NCBI gene;Acc:100624785]
ASGA0018712	4	rs80844783	ENSSSCG00000033690	46.9931	DERL1	derlin 1 [Source:NCBI gene;Acc:100626802]
ASGA0028271	6	rs81387888	ENSSSCG00000033933	136.82	KIR2DL1	killer cell immunoglobulin-like receptor, two domains, long cytoplasmic tail, 1 [Source:NCBI gene;Acc:100127456]
ASGA0084215	6	rs81476488	ENSSSCG00000034059	258.467	ST3GAL3	ST3 beta-galactoside alpha-2,3-sialyltransferase 3 [Source:NCBI gene;Acc:396619]
WU_10.2_9_11164354	9	rs329908723	ENSSSCG00000034102	146.516	DGAT2	diacylglycerol O-acyltransferase 2 [Source:NCBI gene;Acc:100294675]
DBWU0000960	2	rs55618506	ENSSSCG00000034387	84.0756	ARL2	ADP ribosylation factor like GTPase 2 [Source:NCBI gene;Acc:100515705]
WU_10.2_6_59111777	6	rs325901867	ENSSSCG00000034547	115.959	TTC34	tetratricopeptide repeat domain 34 [Source:NCBI gene;Acc:100626203]
WU_10.2_14_124296103	14	rs330465089	ENSSSCG00000034671	176.741	CALHM3	calcium homeostasis modulator 3 [Source:NCBI gene;Acc:110256725]
ALGA0005631	1	rs80950791	ENSSSCG00000035038	94.9541	CGNL1	cingulin like 1 [Source:NCBI gene;Acc:100621470]
ASGA0028164	6	rs81395806	ENSSSCG00000035162	254.289	U2AF1L4	U2 small nuclear RNA auxiliary factor 1 like 4 [Source:NCBI gene;Acc:100518557]
ALGA0108225	15	rs81336106	ENSSSCG00000035195	103.251	HNMT	histamine N-methyltransferase [Source:NCBI gene;Acc:100624677]
ALGA0106888	10	rs81334486	ENSSSCG00000035423	92.1471	RF01192
WU_10.2_9_115282937	9	rs334235431	ENSSSCG00000035554	171.165	LHFPL3	LHFPL tetraspan subfamily member 3 [Source:NCBI gene;Acc:100738576]
WU_10.2_7_9150730	7	rs324625489	ENSSSCG00000035598	299.07	EDN1	endothelin 1 [Source:NCBI gene;Acc:396915]
MARC0013292	12	rs81270042	ENSSSCG00000035609	131.658	RF02132
H3GA0007154	2	rs81361182	ENSSSCG00000035757	107.547	SSBP2	single stranded DNA binding protein 2 [Source:NCBI gene;Acc:100515711]
H3GA0019887	7	rs80864346	ENSSSCG00000035867	292.705	GFOD1	glucose-fructose oxidoreductase domain containing 1 [Source:NCBI gene;Acc:100739137]
WU_10.2_5_64711770	5	rs334041694	ENSSSCG00000036019	161.712	CLEC9A	C-type lectin domain containing 9A [Source:NCBI gene;Acc:100623379]
WU_10.2_13_12624157	13	rs340738255	ENSSSCG00000036033	89.5743	THRB	thyroid hormone receptor beta [Source:NCBI gene;Acc:396776]
WU_10.2_13_12557852	13	rs324964996	ENSSSCG00000036033	62.4388	THRB	thyroid hormone receptor beta [Source:NCBI gene;Acc:396776]
ASGA0006191	1	rs80887369	ENSSSCG00000036086	354.856	PAX5	paired box 5 [Source:NCBI gene;Acc:100520167]
ALGA0068483	13	rs80825868	ENSSSCG00000036381	109.454	RBMS3	RNA binding motif single stranded interacting protein 3 [Source:NCBI gene;Acc:100739397]
WU_10.2_13_18064705	13	rs329196888	ENSSSCG00000036381	109.133	RBMS3	RNA binding motif single stranded interacting protein 3 [Source:NCBI gene;Acc:100739397]
ASGA0053268	12	rs81440045	ENSSSCG00000036461	201.679	CACNG5	calcium voltage-gated channel auxiliary subunit gamma 5 [Source:NCBI gene;Acc:100525250]
H3GA0053386	12	rs81341938	ENSSSCG00000036896	55.0992	RF00026
WU_10.2_1_300796817	1	rs81352534	ENSSSCG00000036926	241.036	MVB12B	multivesicular body subunit 12B [Source:NCBI gene;Acc:102159800]
WU_10.2_1_300783692	1	rs340959853	ENSSSCG00000036926	197.798	MVB12B	multivesicular body subunit 12B [Source:NCBI gene;Acc:102159800]
H3GA0004911	1	rs81352542	ENSSSCG00000036926	193.057	MVB12B	multivesicular body subunit 12B [Source:NCBI gene;Acc:102159800]
WU_10.2_1_300796817	1	rs81352534	ENSSSCG00000036926	241.036	MVB12B	multivesicular body subunit 12B [Source:NCBI gene;Acc:102159800]
ASGA0053297	12	rs81440135	ENSSSCG00000037202	100.57	CACNG4	calcium voltage-gated channel auxiliary subunit gamma 4 [Source:NCBI gene;Acc:100523919]
ALGA0106326	6	rs81476330	ENSSSCG00000037304	220.907	HES5	hes family bHLH transcription factor 5 [Source:NCBI gene;Acc:110261433]
H3GA0021339	7	rs80877283	ENSSSCG00000037416	164.421	CLIC5	chloride intracellular channel 5 [Source:NCBI gene;Acc:100154589]
ALGA0115736	2	rs81345061	ENSSSCG00000037451	90.0702	PPFIA1	PTPRF interacting protein alpha 1 [Source:NCBI gene;Acc:100738060]
ASGA0037529	8	rs81406917	ENSSSCG00000037539	265.323	SORCS2	sortilin related VPS10 domain containing receptor 2 [Source:NCBI gene;Acc:102159930]
WU_10.2_6_152263991	6	rs337928608	ENSSSCG00000038002	76.5489	RF00026
WU_10.2_6_143333513	6	rs321021434	ENSSSCG00000038041	57.8694	FYB2	FYN binding protein 2 [Source:NCBI gene;Acc:100512236]
WU_10.2_10_7971904	10	rs346071851	ENSSSCG00000038066	161.514	USH2A	usherin [Source:NCBI gene;Acc:100513222]
MARC0029459	10	rs81224512	ENSSSCG00000038066	89.7263	USH2A	usherin [Source:NCBI gene;Acc:100513222]
MARC0098747	10	rs81277104	ENSSSCG00000038066	165.042	USH2A	usherin [Source:NCBI gene;Acc:100513222]
ASGA0083465	13	rs81337723	ENSSSCG00000038215	77.9553	LOC100517188	collagen alpha-4(VI) chain-like [Source:NCBI gene;Acc:100517188]
ASGA0083465	13	rs81337723	ENSSSCG00000038215	77.9553	LOC100517188	collagen alpha-4(VI) chain-like [Source:NCBI gene;Acc:100517188]
ALGA0038766	7	rs80786879	ENSSSCG00000038455	61.0843	RBM24	RNA binding motif protein 24 [Source:NCBI gene;Acc:100156013]
ALGA0014259	2	rs81360722	ENSSSCG00000038535	100.45	ARSB	arylsulfatase B [Source:NCBI gene;Acc:102158016]
ASGA0010776	2	rs81360748	ENSSSCG00000038535	101.974	ARSB	arylsulfatase B [Source:NCBI gene;Acc:102158016]
H3GA0034987	12	rs81437949	ENSSSCG00000038622	231.58	HS3ST3A1	heparan sulfate-glucosamine 3-sulfotransferase 3A1 [Source:NCBI gene;Acc:100625836]
H3GA0034987	12	rs81437949	ENSSSCG00000038622	231.58	HS3ST3A1	heparan sulfate-glucosamine 3-sulfotransferase 3A1 [Source:NCBI gene;Acc:100625836]
M1GA0017119	12	rs81437813	ENSSSCG00000038622	64.7026	HS3ST3A1	heparan sulfate-glucosamine 3-sulfotransferase 3A1 [Source:NCBI gene;Acc:100625836]
M1GA0017119	12	rs81437813	ENSSSCG00000038622	64.7026	HS3ST3A1	heparan sulfate-glucosamine 3-sulfotransferase 3A1 [Source:NCBI gene;Acc:100625836]
WU_10.2_6_10424571	6	rs324257122	ENSSSCG00000038627	279.554	ADAMTS18	ADAM metallopeptidase with thrombospondin type 1 motif 18 [Source:NCBI gene;Acc:102167408]
WU_10.2_3_1631459	3	rs334619039	ENSSSCG00000038766	221.856	MAD1L1	mitotic arrest deficient 1 like 1 [Source:NCBI gene;Acc:102157652]
WU_10.2_3_1631459	3	rs334619039	ENSSSCG00000038766	221.856	MAD1L1	mitotic arrest deficient 1 like 1 [Source:NCBI gene;Acc:102157652]
WU_10.2_3_1695805	3	rs321047597	ENSSSCG00000038766	111.476	MAD1L1	mitotic arrest deficient 1 like 1 [Source:NCBI gene;Acc:102157652]
WU_10.2_3_1695805	3	rs321047597	ENSSSCG00000038766	111.476	MAD1L1	mitotic arrest deficient 1 like 1 [Source:NCBI gene;Acc:102157652]
MARC0058243	3	rs81247627	ENSSSCG00000038766	307.24	MAD1L1	mitotic arrest deficient 1 like 1 [Source:NCBI gene;Acc:102157652]
MARC0058243	3	rs81247627	ENSSSCG00000038766	307.24	MAD1L1	mitotic arrest deficient 1 like 1 [Source:NCBI gene;Acc:102157652]
WU_10.2_3_1355004	3	rs323722814	ENSSSCG00000038766	49.2752	MAD1L1	mitotic arrest deficient 1 like 1 [Source:NCBI gene;Acc:102157652]
WU_10.2_3_1355004	3	rs323722814	ENSSSCG00000038766	49.2752	MAD1L1	mitotic arrest deficient 1 like 1 [Source:NCBI gene;Acc:102157652]
ASGA0030094	6	rs81393707	ENSSSCG00000038803	78.1132	CLIC1	chloride intracellular channel 1 [Source:NCBI gene;Acc:594847]
DIAS0004358	6	rs327133275	ENSSSCG00000038805	265.682	FBXO17	F-box protein 17 [Source:NCBI gene;Acc:100519028]
MARC0097407	9	rs81275906	ENSSSCG00000038839	50.5598	TTC36	tetratricopeptide repeat domain 36 [Source:NCBI gene;Acc:100622487]
H3GA0039494	14	rs80975357	ENSSSCG00000038915	76.4963	TMEM132D	transmembrane protein 132D [Source:NCBI gene;Acc:100623073]
MARC0054224	4	rs81244105	ENSSSCG00000038970	98.006	BCL2L15	BCL2 like 15 [Source:NCBI gene;Acc:100517031]
ASGA0005661	1	rs81350399	ENSSSCG00000039025	68.7759	FREM1	FRAS1 related extracellular matrix 1 [Source:NCBI gene;Acc:100514332]
WU_10.2_2_157914669	2	rs319011769	ENSSSCG00000039045	130.514	SLC26A2	solute carrier family 26 member 2 [Source:NCBI gene;Acc:100515885]
WU_10.2_12_57549756	12	rs326543534	ENSSSCG00000039056	196.287	GAS7	growth arrest specific 7 [Source:NCBI gene;Acc:100518690]
WU_10.2_12_57517471	12	rs81286968	ENSSSCG00000039056	141.755	GAS7	growth arrest specific 7 [Source:NCBI gene;Acc:100518690]
WU_10.2_12_57636386	12	rs335619445	ENSSSCG00000039056	224.629	GAS7	growth arrest specific 7 [Source:NCBI gene;Acc:100518690]
WU_10.2_10_11651258	10	rs343835214	ENSSSCG00000039095	43.5555	SLC30A10	solute carrier family 30 member 10 [Source:NCBI gene;Acc:100623097]
WU_10.2_10_11651258	10	rs343835214	ENSSSCG00000039095	43.5555	SLC30A10	solute carrier family 30 member 10 [Source:NCBI gene;Acc:100623097]
ALGA0120049	15	rs81327356	ENSSSCG00000039157	115.697	CLASP1	cytoplasmic linker associated protein 1 [Source:NCBI gene;Acc:100622496]
M1GA0004469	3	rs81372711	ENSSSCG00000039161	153.789	MEIS1	Meis homeobox 1 [Source:NCBI gene;Acc:100517152]
ALGA0077202	14	rs80874407	ENSSSCG00000039261	52.5824	WSCD2	WSC domain containing 2 [Source:NCBI gene;Acc:100154616]
WU_10.2_5_7458057	5	rs324021702	ENSSSCG00000039315	75.1523	SOX10	SRY-box 10 [Source:NCBI gene;Acc:414903]
ALGA0054935	9	rs81416435	ENSSSCG00000039332	353.504	SEC16B	SEC16 homolog B, endoplasmic reticulum export factor [Source:NCBI gene;Acc:102164898]
DIAS0001613	2	rs318834505	ENSSSCG00000039373	54.9704	SNX24	sorting nexin 24 [Source:NCBI gene;Acc:100526158]
DIAS0000846	2	rs335265872	ENSSSCG00000039740	163.182	FAU	FAU ubiquitin like and ribosomal protein S30 fusion [Source:NCBI gene;Acc:396977]
DIAS0000846	2	rs335265872	ENSSSCG00000039740	163.182	FAU	FAU ubiquitin like and ribosomal protein S30 fusion [Source:NCBI gene;Acc:396977]
ALGA0065273	12	rs81440494	ENSSSCG00000039909	82.8603	ICAM2	intercellular adhesion molecule 2 [Source:NCBI gene;Acc:414387]
WU_10.2_9_136253691	9	rs345386543	ENSSSCG00000039986	56.5463	RGS8	regulator of G protein signaling 8 [Source:NCBI gene;Acc:100623553]
ALGA0105398	18	rs81332714	ENSSSCG00000040053	75.1995	LSMEM1	leucine rich single-pass membrane protein 1 [Source:NCBI gene;Acc:100519992]
WU_10.2_15_17304533	15	rs319418205	ENSSSCG00000040172	88.3905	THSD7B	thrombospondin type 1 domain containing 7B [Source:NCBI gene;Acc:100624965]
WU_10.2_15_20050913	15	rs329198144	ENSSSCG00000040294	106.645	LOC100512195	activated RNA polymerase II transcriptional coactivator p15 [Source:NCBI gene;Acc:100512195]
WU_10.2_11_16577254	11	rs327692454	ENSSSCG00000040538	54.4601	WDFY2	WD repeat and FYVE domain containing 2 [Source:NCBI gene;Acc:100512431]
WU_10.2_10_60778932	10	rs341165563	ENSSSCG00000040615	76.4121	MALRD1	MAM and LDL receptor class A domain containing 1 [Source:NCBI gene;Acc:100523136]
ALGA0059457	10	rs81425988	ENSSSCG00000040615	57.9202	MALRD1	MAM and LDL receptor class A domain containing 1 [Source:NCBI gene;Acc:100523136]
ASGA0048429	10	rs81425966	ENSSSCG00000040615	84.9473	MALRD1	MAM and LDL receptor class A domain containing 1 [Source:NCBI gene;Acc:100523136]
WU_10.2_10_60855044	10	rs330171842	ENSSSCG00000040615	85.3426	MALRD1	MAM and LDL receptor class A domain containing 1 [Source:NCBI gene;Acc:100523136]
WU_10.2_10_60832812	10	rs334583587	ENSSSCG00000040615	59.5488	MALRD1	MAM and LDL receptor class A domain containing 1 [Source:NCBI gene;Acc:100523136]
WU_10.2_10_60996071	10	rs339587581	ENSSSCG00000040615	76.4121	MALRD1	MAM and LDL receptor class A domain containing 1 [Source:NCBI gene;Acc:100523136]
WU_10.2_10_60917667	10	rs321955348	ENSSSCG00000040615	87.6936	MALRD1	MAM and LDL receptor class A domain containing 1 [Source:NCBI gene;Acc:100523136]
MARC0011893	9	rs81274236	ENSSSCG00000040639	299.39	THAP12	THAP domain containing 12 [Source:NCBI gene;Acc:100523267]
ASGA0044413	9	rs81416169	ENSSSCG00000040719	322.825	KIAA0040	KIAA0040 ortholog [Source:NCBI gene;Acc:100519616]
WU_10.2_4_15912521	4	rs345099786	ENSSSCG00000040731	240.276	TMEM65	transmembrane protein 65 [Source:NCBI gene;Acc:100157797]
DIAS0003606	15	rs81218649	ENSSSCG00000040776	91.6035	CRYBA2	crystallin beta A2 [Source:NCBI gene;Acc:100519572]

## Sheet: LLFE
SNPID	Chr	Refsnp_id	Ensembl gene ID	Connectivity	Gene name	Gene description
WU_10.2_5_2520748	5	rs337828808	ENSSSCG00000000026	8.50185	SULT4A1	sulfotransferase family 4A member 1 [Source:NCBI gene;Acc:100523243]
ALGA0107784	5	rs81335589	ENSSSCG00000000477	7.54468	HELB	DNA helicase B [Source:NCBI gene;Acc:100514840]
ASGA0106041	6	rs81306316	ENSSSCG00000002656	5.1332	ZCCHC14	zinc finger CCHC-type containing 14 [Source:NCBI gene;Acc:100512105]
ASGA0028465	6	rs80886906	ENSSSCG00000003433	10.6404	PLOD1	procollagen-lysine,2-oxoglutarate 5-dioxygenase 1 [Source:NCBI gene;Acc:100525583]
WU_10.2_6_146428369	6	rs334947420	ENSSSCG00000003846	5.09895	GLIS1	GLIS family zinc finger 1 [Source:NCBI gene;Acc:100515552]
WU_10.2_6_146641053	6	rs326640665	ENSSSCG00000003848	7.8603	LRP8	LDL receptor related protein 8 [Source:NCBI gene;Acc:100187577]
ALGA0001548	1	rs81349753	ENSSSCG00000004114	11.5421	RAB32	RAB32, member RAS oncogene family [Source:NCBI gene;Acc:100144496]
ALGA0001726	1	rs80942621	ENSSSCG00000004139	19.5792	ADGRG6	adhesion G protein-coupled receptor G6 [Source:NCBI gene;Acc:100511292]
ALGA0010918	1	rs80881914	ENSSSCG00000005720	2.42502	MED27	mediator complex subunit 27 [Source:NCBI gene;Acc:414430]
ALGA0024697	4	rs81381799	ENSSSCG00000006082	19.5951	MATN2	matrilin 2 [Source:NCBI gene;Acc:100155607]
M1GA0005933	4	rs81382117	ENSSSCG00000006222	12.8242	BHLHE22	basic helix-loop-helix family member e22 [Source:NCBI gene;Acc:100739687]
ASGA0020184	4	rs80937006	ENSSSCG00000006231	10.8178	CHD7	chromodomain helicase DNA binding protein 7 [Source:NCBI gene;Acc:100157083]
MARC0037052	4	rs80931298	ENSSSCG00000006864	3.03957	CDC14A	cell division cycle 14A [Source:NCBI gene;Acc:100525219]
DIAS0001347	3	rs328339087	ENSSSCG00000008604	10.2432	WDR35	WD repeat domain 35 [Source:NCBI gene;Acc:100519954]
DIAS0001347	3	rs328339087	ENSSSCG00000008604	10.2432	WDR35	WD repeat domain 35 [Source:NCBI gene;Acc:100519954]
ASGA0102605	3	rs81323944	ENSSSCG00000008642	7.1437	ASAP2	ArfGAP with SH3 domain, ankyrin repeat and PH domain 2 [Source:NCBI gene;Acc:100513350]
MARC0001414	8	rs81284009	ENSSSCG00000008772	2.79715	RELL1	RELT like 1 [Source:NCBI gene;Acc:100522085]
WU_10.2_8_118356720	8	rs318840867	ENSSSCG00000009129	15.4263	TIFA	TRAF interacting protein with forkhead associated domain [Source:HGNC Symbol;Acc:HGNC:19075]
ALGA0060404	11	rs80989021	ENSSSCG00000009302	3.17161	USP12	ubiquitin specific peptidase 12 [Source:NCBI gene;Acc:100511469]
ALGA0061286	11	rs81430276	ENSSSCG00000009408	11.9533	LRCH1	leucine rich repeats and calponin homology domain containing 1 [Source:NCBI gene;Acc:100521036]
MARC0050643	14	rs80828400	ENSSSCG00000009842	6.08848	CCDC60	coiled-coil domain containing 60 [Source:NCBI gene;Acc:110255219]
ALGA0076906	14	rs81450584	ENSSSCG00000009856	5.00216	NOS1	nitric oxide synthase 1 [Source:NCBI gene;Acc:100520934]
ASGA0062993	14	rs80783712	ENSSSCG00000009937	6.37261	ACACB	acetyl-CoA carboxylase beta [Source:NCBI gene;Acc:100154993]
ASGA0063762	14	rs80935552	ENSSSCG00000010169	2.82588	SIPA1L2	signal induced proliferation associated 1 like 2 [Source:NCBI gene;Acc:100158048]
DIAS0004765	10	rs322065054	ENSSSCG00000010952	13.3972	TUT7	terminal uridylyl transferase 7 [Source:NCBI gene;Acc:100516638]
DRGA0010428	10	rs81302766	ENSSSCG00000010957	13.3972	AGTPBP1	ATP/GTP binding protein 1 [Source:NCBI gene;Acc:100518857]
ALGA0058903	10	rs81424685	ENSSSCG00000011040	16.5182	CACNB2	calcium voltage-gated channel auxiliary subunit beta 2 [Source:NCBI gene;Acc:100524101]
WU_10.2_10_51193114	10	rs336497454	ENSSSCG00000011047	6.58958	FAM171A1	family with sequence similarity 171 member A1 [Source:NCBI gene;Acc:100525944]
MARC0062513	13	rs81251080	ENSSSCG00000011229	5.56178	STT3B	STT3 oligosaccharyltransferase complex catalytic subunit B [Source:NCBI gene;Acc:100526009]
CASI0004235	13	rs321120225	ENSSSCG00000011238	23.072	ARPP21	cAMP regulated phosphoprotein 21 [Source:NCBI gene;Acc:100512986]
ALGA0068783	13	rs80862556	ENSSSCG00000011238	23.0653	ARPP21	cAMP regulated phosphoprotein 21 [Source:NCBI gene;Acc:100512986]
H3GA0036746	13	rs80997618	ENSSSCG00000011576	11.5003	HRH1	histamine receptor H1 [Source:NCBI gene;Acc:100523996]
INRA0040494	13	rs343673586	ENSSSCG00000011641	16.2351	SLCO2A1	solute carrier organic anion transporter family member 2A1 [Source:NCBI gene;Acc:100144510]
DRGA0012612	13	rs81298679	ENSSSCG00000011642	16.2373	RYK	receptor like tyrosine kinase [Source:NCBI gene;Acc:100523513]
DBWU0000960	2	rs55618506	ENSSSCG00000013012	2.80873	SNX15	sorting nexin 15 [Source:NCBI gene;Acc:100515425]
DBWU0000960	2	rs55618506	ENSSSCG00000013012	2.80873	SNX15	sorting nexin 15 [Source:NCBI gene;Acc:100515425]
WU_10.2_2_26850491	2	rs339432057	ENSSSCG00000013292	16.2547	PRR5L	proline rich 5 like [Source:NCBI gene;Acc:100523837]
ALGA0012664	2	rs81356275	ENSSSCG00000013292	16.2572	PRR5L	proline rich 5 like [Source:NCBI gene;Acc:100523837]
WU_10.2_2_27312245	2	rs345236025	ENSSSCG00000013294	16.2558	LDLRAD3	low density lipoprotein receptor class A domain containing 3 [Source:NCBI gene;Acc:100511916]
ASGA0101798	2	rs81322969	ENSSSCG00000013351	10.7917	NAV2	neuron navigator 2 [Source:NCBI gene;Acc:100521067]
WU_10.2_9_40209438	9	rs335531316	ENSSSCG00000015002	11.6618	ELMOD1	ELMO domain containing 1 [Source:NCBI gene;Acc:100626413]
MARC0094887	9	rs81274997	ENSSSCG00000015444	17.8139	LAMB1	laminin subunit beta 1 [Source:NCBI gene;Acc:396707]
MARC0094887	9	rs81274997	ENSSSCG00000015444	17.8139	LAMB1	laminin subunit beta 1 [Source:NCBI gene;Acc:396707]
ALGA0055134	9	rs81416935	ENSSSCG00000015550	6.52749	RGS16	regulator of G protein signaling 16 [Source:NCBI gene;Acc:397544]
M1GA0023069	18	rs81471536	ENSSSCG00000016521	13.3521	DGKI	diacylglycerol kinase iota [Source:NCBI gene;Acc:100521167]
WU_10.2_18_17104553	18	rs331806099	ENSSSCG00000016545	10.5354	CHCHD3	coiled-coil-helix-coiled-coil-helix domain containing 3 [Source:NCBI gene;Acc:414383]
WU_10.2_18_17351354	18	rs346051376	ENSSSCG00000016545	4.93632	CHCHD3	coiled-coil-helix-coiled-coil-helix domain containing 3 [Source:NCBI gene;Acc:414383]
WU_10.2_18_17214959	18	rs323380810	ENSSSCG00000016545	10.533	CHCHD3	coiled-coil-helix-coiled-coil-helix domain containing 3 [Source:NCBI gene;Acc:414383]
WU_10.2_18_17351354	18	rs346051376	ENSSSCG00000016545	4.93632	CHCHD3	coiled-coil-helix-coiled-coil-helix domain containing 3 [Source:NCBI gene;Acc:414383]
MARC0063090	12	rs81251869	ENSSSCG00000017139	11.6612	RPTOR	regulatory associated protein of MTOR complex 1 [Source:NCBI gene;Acc:100512677]
MARC0090250	12	rs81271493	ENSSSCG00000017593	4.6093	UTP18	UTP18 small subunit processome component [Source:NCBI gene;Acc:100517967]
WU_10.2_18_14721210	18	rs341597588	ENSSSCG00000021354	11.9534	CNOT4	CCR4-NOT transcription complex subunit 4 [Source:NCBI gene;Acc:100622832]
M1GA0005933	4	rs81382117	ENSSSCG00000022092	12.8242	CYP7B1	25-hydroxycholesterol 7-alpha-hydroxylase-like [Source:NCBI gene;Acc:100738003]
ASGA0001735	1	rs80838893	ENSSSCG00000022968	5.34997	ARFGEF3	ARFGEF family member 3 [Source:NCBI gene;Acc:100621590]
WU_10.2_8_19174176	8	rs341738155	ENSSSCG00000023001	14.8278	CCDC149	coiled-coil domain containing 149 [Source:NCBI gene;Acc:100621948]
ALGA0111449	13	rs81339881	ENSSSCG00000023084	5.65473	ATP2B2	ATPase plasma membrane Ca2+ transporting 2 [Source:NCBI gene;Acc:100625418]
ALGA0112980	15	rs81479020	ENSSSCG00000023479	18.2829	NCKAP5	NCK associated protein 5 [Source:NCBI gene;Acc:100513689]
ASGA0057926	13	rs81446340	ENSSSCG00000023891	5.6574	GRM7	glutamate metabotropic receptor 7 [Source:NCBI gene;Acc:100621119]
H3GA0022488	7	rs81398345	ENSSSCG00000028877	16.9402	RAD51B	RAD51 paralog B [Source:NCBI gene;Acc:100519785]
ASGA0043791	9	rs81413387	ENSSSCG00000029515	18.5286	PON3	paraoxonase 3 [Source:NCBI gene;Acc:733674]
DIAS0001136	8	rs342098518	ENSSSCG00000030396	10.7857	SETD7	SET domain containing 7, histone lysine methyltransferase [Source:NCBI gene;Acc:100626704]
WU_10.2_5_33718524	5	rs327720381	ENSSSCG00000031580	8.43478	LLPH	LLP homolog, long-term synaptic facilitation factor [Source:NCBI gene;Acc:100513987]
ALGA0012826	2	rs81356693	ENSSSCG00000031987	12.4697	RF02208
ALGA0012826	2	rs81356693	ENSSSCG00000032069	12.4697	RF02210
DBWU0000960	2	rs55618506	ENSSSCG00000034387	2.80873	ARL2	ADP ribosylation factor like GTPase 2 [Source:NCBI gene;Acc:100515705]
H3GA0028381	9	rs81417494	ENSSSCG00000035595	20.1521	HMCN1	hemicentin 1 [Source:NCBI gene;Acc:102166693]
ASGA0023886	5	rs81383455	ENSSSCG00000037425	11.902	NFAM1	NFAT activating protein with ITAM motif 1 [Source:HGNC Symbol;Acc:HGNC:29872]
ALGA0012826	2	rs81356693	ENSSSCG00000038022	12.4697	RF02209
MARC0112426	17	rs80962837	ENSSSCG00000039442	9.30975	BMP2	bone morphogenetic protein 2 [Source:NCBI gene;Acc:100157103]

## Sheet: LHFE
SNPID	Chr	Refsnp_id	Ensembl gene ID	Connectivity	Gene name	Gene description
H3GA0015724	5	rs81387608	ENSSSCG00000000162	340.065	BTBD11	BTB domain containing 11 [Source:NCBI gene;Acc:100520194]
WU_10.2_7_3037832	7	rs321690503	ENSSSCG00000000999	223.917	CDYL	chromodomain Y like [Source:NCBI gene;Acc:100155291]
DRGA0007045	7	rs80963082	ENSSSCG00000001004	198.029	SLC22A23	solute carrier family 22 member 23 [Source:NCBI gene;Acc:100152838]
WU_10.2_7_1787753	7	rs333538634	ENSSSCG00000001011	275.148	SERPINB1	serpin family B member 1 [Source:NCBI gene;Acc:100155145]
ASGA0087471	6	rs81479098	ENSSSCG00000003586	314.871	EPB41	erythrocyte membrane protein band 4.1 [Source:NCBI gene;Acc:100515614]
ASGA0087471	6	rs81479098	ENSSSCG00000003589	314.871	SRSF4	serine and arginine rich splicing factor 4 [Source:NCBI gene;Acc:768101]
ALGA0008501	1	rs81351094	ENSSSCG00000005300	311.648	VCP	valosin containing protein [Source:NCBI gene;Acc:397524]
MARC0099000	1	rs80814214	ENSSSCG00000005305	309.478	UNC13B	unc-13 homolog B [Source:NCBI gene;Acc:100621404]
MARC0099000	1	rs80814214	ENSSSCG00000005305	309.478	UNC13B	unc-13 homolog B [Source:NCBI gene;Acc:100621404]
ALGA0009127	1	rs80955490	ENSSSCG00000005449	295.375	PTPN3	protein tyrosine phosphatase non-receptor type 3 [Source:NCBI gene;Acc:100622329]
WU_10.2_1_306704173	1	rs323519442	ENSSSCG00000005738	321.049	RALGDS	ral guanine nucleotide dissociation stimulator [Source:NCBI gene;Acc:100513970]
DRGA0004499	4	rs80982947	ENSSSCG00000005983	245.137	ATAD2	ATPase family AAA domain containing 2 [Source:NCBI gene;Acc:100155780]
ASGA0020859	4	rs81382336	ENSSSCG00000006398	207.111	SLAMF8	SLAM family member 8 [Source:NCBI gene;Acc:100514958]
MARC0013966	4	rs80968766	ENSSSCG00000006811	282.278	SLC6A17	solute carrier family 6 member 17 [Source:NCBI gene;Acc:100156430]
MARC0085465	17	rs80880380	ENSSSCG00000007477	333.707	NFATC2	nuclear factor of activated T cells 2 [Source:NCBI gene;Acc:100134969]
MARC0032231	3	rs81226721	ENSSSCG00000008396	374.323	CCDC85A	coiled-coil domain containing 85A [Source:NCBI gene;Acc:100511688]
ALGA0020006	3	rs81373362	ENSSSCG00000008415	374.347	ASB3	ankyrin repeat and SOCS box containing 3 [Source:NCBI gene;Acc:100518009]
MARC0093584	3	rs81273386	ENSSSCG00000008641	338.435	ADAM17	ADAM metallopeptidase domain 17 [Source:NCBI gene;Acc:397343]
DIAS0003797	8	rs81213909	ENSSSCG00000008996	274.962	PLRG1	pleiotropic regulator 1 [Source:NCBI gene;Acc:100514171]
ASGA0039687	8	rs81403623	ENSSSCG00000009150	301.354	HADH	hydroxyacyl-CoA dehydrogenase [Source:NCBI gene;Acc:397604]
MARC0087394	8	rs81269563	ENSSSCG00000009169	301.289	SLC39A8	solute carrier family 39 member 8 [Source:NCBI gene;Acc:100524695]
WU_10.2_11_76416142	11	rs326254940	ENSSSCG00000009522	272.63	PCCA	propionyl-CoA carboxylase subunit alpha [Source:NCBI gene;Acc:100524103]
ALGA0077918	14	rs80805064	ENSSSCG00000010165	293.222	PCNX2	pecanex 2 [Source:NCBI gene;Acc:100158027]
ALGA0081185	14	rs80971392	ENSSSCG00000010586	270.665	SUFU	SUFU negative regulator of hedgehog signaling [Source:NCBI gene;Acc:100155412]
H3GA0029466	10	rs81421408	ENSSSCG00000010879	264.538	KIF26B	kinesin family member 26B [Source:NCBI gene;Acc:100516102]
ALGA0058642	10	rs81424151	ENSSSCG00000011023	203.466	ZNF438	zinc finger protein 438 [Source:NCBI gene;Acc:100519167]
WU_10.2_10_47524154	10	rs319183277	ENSSSCG00000011028	203.477	EPC1	enhancer of polycomb homolog 1 [Source:NCBI gene;Acc:100521573]
WU_10.2_10_50748425	10	rs331814359	ENSSSCG00000011045	203.509	MINDY3	MINDY lysine 48 deubiquitinase 3 [Source:NCBI gene;Acc:100525772]
ALGA0059163	10	rs81425316	ENSSSCG00000011061	210.472	PDSS1	decaprenyl diphosphate synthase subunit 1 [Source:NCBI gene;Acc:100514361]
WU_10.2_13_739801	13	rs329197556	ENSSSCG00000011178	302.858	CPNE4	copine 4 [Source:NCBI gene;Acc:100157532]
ASGA0056679	13	rs80980581	ENSSSCG00000011256	363.143	SLC22A13	solute carrier family 22 member 13 [Source:NCBI gene;Acc:100518094]
ASGA0056679	13	rs80980581	ENSSSCG00000011258	363.143	EXOG	exo/endonuclease G [Source:NCBI gene;Acc:100515859]
ALGA0069900	13	rs81445240	ENSSSCG00000011489	241.792	CADPS	calcium dependent secretion activator [Source:NCBI gene;Acc:100518990]
ASGA0057443	13	rs80900682	ENSSSCG00000011489	310.071	CADPS	calcium dependent secretion activator [Source:NCBI gene;Acc:100518990]
ALGA0069927	13	rs81445281	ENSSSCG00000011495	341.457	PRICKLE2	prickle planar cell polarity protein 2 [Source:NCBI gene;Acc:100520050]
ALGA0073208	13	rs80846717	ENSSSCG00000012014	227.736	BTG3	BTG anti-proliferation factor 3 [Source:NCBI gene;Acc:100048957]
MARC0022399	9	rs81291145	ENSSSCG00000014946	216.156	CEP295	centrosomal protein 295 [Source:NCBI gene;Acc:100738450]
WU_10.2_9_40407637	9	rs319444572	ENSSSCG00000015001	204.59	SLC35F2	solute carrier family 35 member F2 [Source:NCBI gene;Acc:100526002]
WU_10.2_9_40209438	9	rs335531316	ENSSSCG00000015002	204.59	ELMOD1	ELMO domain containing 1 [Source:NCBI gene;Acc:100626413]
DIAS0000933	9	rs346247719	ENSSSCG00000015072	292.944	PCSK7	proprotein convertase subtilisin/kexin type 7 [Source:NCBI gene;Acc:100523009]
DIAS0000933	9	rs346247719	ENSSSCG00000015072	292.944	PCSK7	proprotein convertase subtilisin/kexin type 7 [Source:NCBI gene;Acc:100523009]
ASGA0101017	9	rs81322003	ENSSSCG00000015144	344.747	GRAMD1B	GRAM domain containing 1B [Source:NCBI gene;Acc:100512979]
WU_10.2_15_144572954	15	rs326220270	ENSSSCG00000016258	145.498	DNER	delta/notch like EGF repeat containing [Source:NCBI gene;Acc:100518938]
ALGA0119371	15	rs81478913	ENSSSCG00000016317	200.227	AGAP1	ArfGAP with GTPase domain, ankyrin repeat and PH domain 1 [Source:NCBI gene;Acc:100620812]
MARC0069211	18	rs81256347	ENSSSCG00000016504	219.195	TBXAS1	thromboxane A synthase 1 [Source:NCBI gene;Acc:397112]
WU_10.2_16_20450484	16	rs335409759	ENSSSCG00000016816	274.976	ADAMTS12	ADAM metallopeptidase with thrombospondin type 1 motif 12 [Source:NCBI gene;Acc:100511353]
CASI0008095	16	rs321098062	ENSSSCG00000016887	200.026	ITGA2	integrin subunit alpha 2 [Source:NCBI gene;Acc:397483]
ASGA0053410	12	rs81440537	ENSSSCG00000017282	277.917	SCN4A	sodium voltage-gated channel alpha subunit 4 [Source:NCBI gene;Acc:100511715]
MARC0077537	12	rs81262603	ENSSSCG00000017316	292.653	NSF	N-ethylmaleimide sensitive factor, vesicle fusing ATPase [Source:NCBI gene;Acc:100624659]
ASGA0090983	12	rs81309419	ENSSSCG00000017728	288.154	MYO1D	myosin ID [Source:NCBI gene;Acc:100049650]
H3GA0053692	12	rs81345387	ENSSSCG00000017753	341.111	KSR1	kinase suppressor of ras 1 [Source:NCBI gene;Acc:100511282]
WU_10.2_3_139897907	12	rs340925332	ENSSSCG00000017934	356.619	CLDN7	claudin 7 [Source:NCBI gene;Acc:100127486]
ASGA0055070	12	rs81436831	ENSSSCG00000017953	360.297	FXR2	FMR1 autosomal homolog 2 [Source:NCBI gene;Acc:100512131]
ASGA0055070	12	rs81436831	ENSSSCG00000017962	360.297	KDM6B	lysine demethylase 6B [Source:NCBI gene;Acc:100512495]
WU_10.2_8_81164002	8	rs327519314	ENSSSCG00000020879	365.041	FBXW7	F-box and WD repeat domain containing 7 [Source:NCBI gene;Acc:100620112]
WU_10.2_8_6125875	8	rs319954748	ENSSSCG00000022448	349.096	CLNK	cytokine dependent hematopoietic cell linker [Source:NCBI gene;Acc:100622911]
M1GA0024645	6	rs81338754	ENSSSCG00000023162	350.037	CDH3	cadherin 3 [Source:NCBI gene;Acc:100187727]
WU_10.2_6_843630	6	rs345702643	ENSSSCG00000023866	247.364	ACSF3	acyl-CoA synthetase family member 3 [Source:NCBI gene;Acc:100739500]
WU_10.2_9_40610598	9	rs330675078	ENSSSCG00000026153	290.626	ACAT1	acetyl-CoA acetyltransferase 1 [Source:NCBI gene;Acc:100626793]
H3GA0005335	1	rs80903781	ENSSSCG00000026442	302.03	FAM163B	family with sequence similarity 163 member B [Source:NCBI gene;Acc:100627389]
ALGA0019986	3	rs81373314	ENSSSCG00000026559	374.306	EML6	EMAP like 6 [Source:NCBI gene;Acc:100516074]
ASGA0015250	3	rs81373284	ENSSSCG00000026559	374.314	EML6	EMAP like 6 [Source:NCBI gene;Acc:100516074]
ALGA0111801	5	rs81340284	ENSSSCG00000027205	298.102	LPCAT3	lysophosphatidylcholine acyltransferase 3 [Source:NCBI gene;Acc:100627653]
MARC0032271	12	rs81227075	ENSSSCG00000028725	360.297	TMEM102	transmembrane protein 102 [Source:NCBI gene;Acc:100623827]
ASGA0039069	8	rs81401585	ENSSSCG00000029200	274.949	TRIM2	tripartite motif containing 2 [Source:NCBI gene;Acc:100627416]
MARC0101213	8	rs81278893	ENSSSCG00000029200	274.956	TRIM2	tripartite motif containing 2 [Source:NCBI gene;Acc:100627416]
ALGA0105472	13	rs81332807	ENSSSCG00000030677	241.796	GART	phosphoribosylglycinamide formyltransferase, phosphoribosylglycinamide synthetase, phosphoribosylaminoimidazole synthetase [Source:NCBI gene;Acc:100620652]
ASGA0019058	4	rs81381530	ENSSSCG00000031031	226.917	CSMD3	CUB and Sushi multiple domains 3 [Source:NCBI gene;Acc:100621741]
H3GA0019402	7	rs80952484	ENSSSCG00000031269	223.962	LYRM4	LYR motif containing 4 [Source:NCBI gene;Acc:100522444]
ALGA0052676	9	rs81409976	ENSSSCG00000031831	329.163	CADM1	cell adhesion molecule 1 [Source:NCBI gene;Acc:106504882]
WU_10.2_1_306826595	1	rs339932129	ENSSSCG00000032110	295.543	GTF3C5	general transcription factor IIIC subunit 5 [Source:NCBI gene;Acc:102157976]
ASGA0094829	3	rs81314097	ENSSSCG00000032250	314.644	SRRM3	serine/arginine repetitive matrix 3 [Source:NCBI gene;Acc:102159887]
MARC0069164	2	rs81255839	ENSSSCG00000032423	290.777	SPOCK1	SPARC (osteonectin), cwcv and kazal like domains proteoglycan 1 [Source:NCBI gene;Acc:100620623]
ALGA0073201	13	rs80910546	ENSSSCG00000032702	227.749	CXADR	CXADR Ig-like cell adhesion molecule [Source:NCBI gene;Acc:397333]
WU_10.2_9_44060662	9	rs336928411	ENSSSCG00000032941	268.436	SIK2	salt inducible kinase 2 [Source:NCBI gene;Acc:100624404]
WU_10.2_13_192504223	13	rs323845974	ENSSSCG00000033025	227.736	C21orf91	chromosome 13 C21orf91 homolog [Source:NCBI gene;Acc:100736918]
MARC0041508	1	rs81234709	ENSSSCG00000033120	274.476	PALM2	A-kinase anchoring protein 2 [Source:NCBI gene;Acc:100153149]
ASGA0057264	13	rs80927127	ENSSSCG00000033422	233.221	LOC100153598	store-operated calcium entry regulator STIMATE [Source:NCBI gene;Acc:100153598]
MARC0032271	12	rs81227075	ENSSSCG00000034757	360.297	FGF11	fibroblast growth factor 11 [Source:NCBI gene;Acc:100739797]
WU_10.2_6_143333513	6	rs321021434	ENSSSCG00000038041	238.83	FYB2	FYN binding protein 2 [Source:NCBI gene;Acc:100512236]
WU_10.2_10_55381830	10	rs323765935	ENSSSCG00000038536	248.206	GPR158	G protein-coupled receptor 158 [Source:NCBI gene;Acc:100622098]
DRGA0010478	10	rs81302737	ENSSSCG00000038811	243.612	MOB3B	MOB kinase activator 3B [Source:NCBI gene;Acc:100516148]
ASGA0052524	12	rs81432258	ENSSSCG00000039498	206.474	RBFOX3	RNA binding fox-1 homolog 3 [Source:NCBI gene;Acc:110256156]
MARC0032271	12	rs81227075	ENSSSCG00000040543	360.297	SPEM3	SPEM family member 3 [Source:HGNC Symbol;Acc:HGNC:53651]
DRGA0010563	10	rs81302432	ENSSSCG00000040615	293.778	MALRD1	MAM and LDL receptor class A domain containing 1 [Source:NCBI gene;Acc:100523136]
